# Supplementary material for: Demographic history and population genetic analysis of Decapterus maruadsi from the northern South China Sea based on mitochondrial control region sequence
Source: PeerJ. 2019 Oct 28;7:e7953. doi: 10.7717/peerj.7953 (PMC6822595; doi:10.7717/peerj.7953)
Supplement: Supplemental Information 1 [file peerj-07-7953-s001.txt]

>201205001
TGTTTCACATTTACATATATGTACTTATTACATATATTTATTGAATGACATAACAGTACATGATATAATATATATATATGTATTATCACCATTAAGTAATATTAAACATTCAAGTAACCATTCCAATAACTAAGTACATAGGCTAACAGTGATTAATCAATAAAAATAGAAAGGGTAAATATTAATGCAGTAACCATCACTCAACACTAAACTAAATAGTAATGATATACCAAGTAATCCGCATCCCGTTCAATTGATAGAAATTAATGTAGTAAGAACCTACCAACCTGTGATTTCTAAATGATAACGGTTATTGAAGGTGAGGGACAACAATTGTGGGGGTTTCACTCAGTGAATTATTCCTGGCATCTGGTTCCTACTTCAGGGCCATTAATCGGTTCATTCCCCACACTTTCATCGACGCTTGCATAAGTTAATGGTGTGAATACATACTCCTCGTTACCCAGCATGCCGGGCGTTCTCTCCAGCGGGTAAGGGGTTCTCTTTTTTATTTTCCTTTCACTTGGCATATCAGAGTGCACACGGTAATAGTTGATAAGGTTGAACATTTCCTCGCCTGAAAGAAATAGTATTCGTGGTGAAAAGATATTACAAGAATAACCACATATTAGGATATCAAGAGCATAAGGTGTAATTCCTCTCGAAACATCTCTGTCATTTCCCCCTCGGCTTTTGCGCGTAAAACCCCCCTACCCCCAAAACTCCTAAGATCGCTGTTATTCCTGAAAACCCCCCGGAAACAGGAAAGCCTCTAGAAGTTTTTTTGTCCCAAAATGTGTGTGTATAAATATTACAATATTTCACAT
>201205002
TGTTTCACATTTACATATATGTACTTATTACATATATTTATTGAATGACATAACAGTACATGATATGATATATATATATATGTATTATCACCATTAAGTAATATTAAACACTCAAGTAACCATTCCAATAGTTAGGTACATAGGCTAACAGTGATTAATCAATAAAAATAGAAAGGGTAAATATTAATGCAGTAACCATCACTCAACACTAAACTAAATAGTAATGATATACCAAGTAATCCGCATCCCGTTCAATTGATAGAAATTAATGTAGTAAGAACCTACCAACCTGTGATTTCTAAATGATAACGGTTATTGAAGGTGAGGGACAACAATTGTGGGGGTTTCACTCAGTGAATTATTCCTGGCATCTGGTTCCTACTTCAGGGCCATTAATCGGTTCACTCCCCACACTTTCATCGACGCTTGCATAAGTTAATGGTGTGAATACATACTCCTCGTTACCCAGCATGCCGGGCGTTCTCTCCAGCGGGTAAGGGGTTCTCTTTTTTATTTTCCTTTCACTTGGCATATCAGAGTGCACACGGTAATAGTTGATAAGGTTGAACATTTCCTCGCCTGAAAGAAATAGTATTCGTGGTGAAAAGATATTACAAGAATAACCACATATTAGGATATCAAGAGCATAAGGTGTAATTCCTCTCGAAACATCTCTGTCATTTCCCCCTCGGCTTTTGCGCGTAAAACCCCCCTACCCCCCAAAACTCCTAAGATCGCTGTTATTCCTGAAAACCCCCCGGAAACAGGAAAGCCTCTAGAAGTTTTTTTGTCCCAAAATGTGTGTGTATAAATATTACAATATTTCACAT
>201205003
TGTTTCACATTTACATATATGTACTTATTACATATATTTATTGAATGACATAACAGTACATGATATGATATATATATATATGTATTATCACCATTAAGTAATATTAAACACTCAAGTAACCATTCCAATAGTTAAGTACATAGGCTAACAGTGATTAATCAATAAAAATAGAAAGGGTAAATATTAATGCAGTAACCATCACTCAACACTAAACTAAATAGTAATGATATACCAAGTAATCCGCATCCCGTTCAATTGATAGAAATTAATGTAGTAAGAACCTACCAACCTGTGATTTCTAAATGATAACGGTTATTGAAGGTGAGGGACAACAATTGTGGGGGTTTCACTCAGTGAACTATTCCTGGCATCTGGTTCCTACTTCAGGGCCATTAATCGGTTCACTCCCCACACTTTCATCGACGCTTGCATAAGTTAATGGTGTGAATACATACTCCTCGTTACCCAGCATGCCGGGCGTTCTCTCCAGCGGGTAAGGGGTTCTCTTTTTTATTTTCCTTTCACTTGGCATATCAGAGTGCACACGGTAATAGTTGATAAGGTTGAACATTTCCTCGCCTGAAAGAAATAGTATTCGTGGTGAAAAGATATTACAAGAATAACCACATATTAGGATATCAAGAGCATAAGGTGTAATTCCTCTCGAAACATCTCTGTCATTTCCCCCTCGGCTTTTGCGCGTAAAACCCCCCTACCCCCCAAAACTCCTAAGATCGCTGTTATTCCTGAAAACCCCCCGGAAACAGGAAAGCCTCTAGAAGTTTTTTTGTCCCAAAATGTGTGTGTATAAATATTACAATATTTCACAT
>201205004
TGTTTCACATTTACATATATGTACTTATTACATATATTTATTGAATGACATAACAGTACATGATATGATATATATATATGTATTATCACCATTAAGTAATATTAAACATTCAAGTAACCATTCCAATAGTTAAGTACATAGGCTAACAGTGATTAATCAATAAAAATAGAAAGGGTAAATATTAATGCAGTAACCATCACTCAACACTAAACTAAATAGTAATGATATACCAAGTAATCCGCATCCCGTTCAATTGATAGAAATTAATGTAGTAAGAACCTACCAACCTGTGATTTCTAAATGATAACGGTTATTGAAGGTGAGGGACAACAATTGTGGGGGTTTCACTCAGTGAATTATTCCTGGCATCTGGTTCCTACTTCAGGGCCATTAATCGGTTCATTCCCCACACTTTCATCGACGCTTGCATAAGTTAATGGTGTGAATACATACTCCTCGTTACCCAGCATGCCGGGCGTTCTCTCCAGCGGGTAAGGGGTTCTCTTTTTTATTTTCCTTTCACTTGGCATATCAGAGTGCACACGGTAATAGTTGATAAGGTTGAACATTTCCTCGCCTGAAAGAAATAGTATTCGTGGTGAAAAGATATTACAAGAATAACCACATATTAGGATATCAAGAGCATAAGGTGTAATTCCTCTCGAAACATCTCTGTCATTTCCCCCTCGGCTTTTGCGCGTAAAACCCCCCTACCCCCCAAAACTCCTAAGATCGCTGTTATTCCTGAAAACCCCCCGGAAACAGGAAAGCCTCTAGAAGTTTTTTTGTCCCAAAATGTGTGTGTATAAATATTACAATATTTCACAT
>201205005
TGTTTCACATTTACATATATGTATTTATTACATATATTTATTGAATGACATAACAGTACATGATATAATATATATATATATATGTATTATCACCATTAAGTAATATTAAACATTCAGGTAACCATTCCAATAACTAAGTACATAGGCTAACAGTGATTAATCAATAAAAATAGAAAGGGTAAATATTAATGCAGTAACCATCACTCAACACTAAACTAAATAGTAATGATATACCAAGTAATCCGCATCCCGTTCAATTGATAGAAATTAATGTAGTAAGAACCTACCAACCTGTGATTTCTAAATGATAACGGTTATTGAAGGTGAGGGACAACAATTGTGGGGGTTTCACTCAGTGAATTATTCCTGGCATCTGGTTCCTACTTCAGGGCCATTAATCGGTTCATTCCCCACACTTTCATCGACGCTTGCATAAGTTAATGGTGTGAATACATACTCCTCGTTACCCAGCATGCCGGGCGTTCTCTCCAGCGGGTAAGGGGTTCTCTTTTTTATTTTCCTTTCACTTGGCATATCAGAGTGCACACGGTAATAGTTGATAAGGTTGAACATTTCCTCGCCTGAAAGAAATAGTATTCGTGGTGAAAAGATATTACAAGAATAACCACATATTAGGATATCAAGAGCATAAGGTGTAATTCCTCTCGAAACATCTCTGTCATTTCCCCCTCGGCTTTTGCGCGTAAAACCCCCCTACCCCCCAAAACTCCTAAGATCGCTGTTATTCCTGAAAACCCCCCGGAAACAGGAAAGCCTCTAGAAGTTTTTTTGTCCCAAAATGTGTGTGTATAAATATTACAATATTTCACAT
>201205006
TGTTTCACATTTACATATATGTACTTATTACATATATTTATTGAATGACATAACAGTACATGATATAATATATATATATGTATTATCACCATTAAGTAATATTAAACATTCAAGTAACCATTCCAATAACTAAGTACATAGGCTAACAGTGATTAATCAATAAAAATAGAAAGGGTAAATATTAATGCAGTAACCATCACTCAACACTAAACTAAATAGTAATGATATACCAAGTAATCCGCATCCCGTTCAATTGATAGAAATTAATGTAGTAAGAACCTACCAACCTGTGATTTCTAAATGATAACGGTTATTGAAGGTGAGGGACAACAATTGTGGGGGTTTCACTCAGTGAATTATTCCTGGCATCTGGTTCCTACTTCAGGGCCATTAATCGGTTCATTCCCCACACTTTCATCGACGCTTGCATAAGTTAATGGTGTGAATACATACTCCTCGTTACCCAGCATGCCGGGCGTTCTCTCCAGCGGGTAAGGGGTTCTCTTTTTTATTTTCCTTTCACTTGGCATATCAGAGTGCACACGGTAATAGTTGATAAGGTTGAACATTTCCTCGCCTGAAAGAAATAGTATTCGTGGTGAAAAGATATTACAAGAATAACCACATATTAGGATATCAAGAGCATAAGGTGTAATTCCTCTCGAAACATCTCTGTCATTTCCCCCTCGGCTTTTGCGCGTAAAACCCCCCTACCCCCCAAAACTCCTAAGATCGCTGTTATTCCTGAAAACCCCCCGGAAACAGGAAAGCCTCTAGAAGTTTTTTTGTCCCAAAATGTGTGTGTATAAATATTACAATATTTCACAT
>201205007
TGTTTCACATTTACATATATGTACTTATTACATATATTTATTGAATGACATAACAGTACATGATATAATATATATATATGTATTATCACCATTAAGTAATATTAAACATTCAAGTAACCATTCCAATAACTAAGTACATAGGCTAACAGTGATTAATCAATAAAAATAGAAAGGGTAAATATTAATGCAGTAACCATCACTCAACACTAAACTAAATAGTAATGATATACCAAGTAATCCGCATCCCGTTCAATTGATAGAAATTAATGTAGTAAGAACCTACCAACCTGTGATTTCTAAATGATAACGGTTATTGAAGGTGAGGGACAACAATTGTGGGGGTTTCACTCAGTGAATTATTCCTGGCATCTGGTTCCTACTTCAGGGCCATTAATCGGTTCATTCCCCACACTTTCATCGACGCTTGCATAAGTTAATGGTGTGAATACATACTCCTCGTTACCCAGCATGCCGGGCGTTCTTTCCAGCGGGTAAGGGGTTCTCTTTTTTATTTTCCTTTCACTTGGCATATCAGAGTGCACACGGTAATAGTTGATAAGGTTGAACATTTCCTCGCCTGAAAGAAATAGTATTCGTGGTGAAAAGATATTACAAGAATAACCACATATTAGGATATCAAGAGCATAAGGTGTAATTCCTCTCGAAACATCTCTGTCATTTCCCCCTCGGCTTTTGCGCGTAAAACCCCCCTACCCCCCAAAACTCCTAAGATCGCTGTTATTCCTGAAAACCCCCCGGAAACAGGAAAGCCTCTAGAAGTTTTTTTGTCCCAAAATGTGTGTGTATAAATATTACAATATTTCACAT
>201205008
TGTTTCACATTTACATATATGTACTTATTACATATATTTATTGAATGACATAACAGTACATGATATGATATATATATATGTATTATCACCATTAAGTAATATTAAACATTCAAGTAACCATTCCAATAATTAAGTACATAGGCTAACAGTGATTAATCAATAAAAATAGAAAGGGTAAATATTAATGCAGTAACCATCACTCAACACTAAACTAAATAGTAATGATATACCAAGTAATCCGCATCCCGTTCAATTGATAGAAATTAATGTAGTAAGAACCTACCAACCTGTGATTTCTAAATGATAACGGTTATTGAAGGTGAGGGACAACAATTGTGGGGGTTTCACTCAGTGAATTATTCCTGGCATCTGGTTCCTACTTCAGGGCCATTAATCGGTTCATTCCCCACACTTTCATCGACGCTTGCATAAGTTAATGGTGTGAATACATACTCCTCGTTACCCAGCATGCCGGGCGTTCTCTCCAGCGGGTAAGGGGTTCTCTTTTTTATTTTCCTTTCACTTGGCATATCAGAGTGCACACGGTAATAGTTGATAAGGTTGAACATTTCCTCGCCTGAAAGAAATAGTATTCGTGGTGAAAAGATATTACAAGAATAACCACATATTAGGATATCAAGAGCATAAGGTGTAATTCCTCTCGAAACATCTCTGTCATTTCCCCCTCGGCTTTTGCGCGTAAAACCCCCCTACCCCCCAAAACTCCTAAGATCGCTGTTATTCCTGAAAACCCCCCGGAAACAGGAAAGCCTCTAGAAGTTTTTTTGTCCCAAAATGTGTGTGTATAAATATTACAATATTTCACAT
>201205009
TGTTTCACATTTACATATATGTACTTATTACATATATTTATTGAATGACATAACAGTACATGATATGATATATATATATGTATTATCACCATTAAGTAATATTAAACATTCAAGTAACCATTCCAATAATTAAGTACATAGGCTAACAGTGATTAATCAATAAAAATAGAAAGGGTAAATATTAATGCAGTAACCATCACTCAACACTAAACTAAATAGTAATGATATACCAAGTAATCCGCATCCCGTTCAATTGATAGAAATTAATGTAGTAAGAACCTACCAACCTGTGATTTCTAAATGATAACGGTTATTGAAGGTGAGGGACAACAATTGTGGGGGTTTCACTCAGTGAATTATTCCTGGCATCTGGTTCCTACTTCAGGGCCATTAATCGGTTCATTCCCCACACTTTCATCGACGCTTGCATAAGTTAATGGTGTGAATACATACTCCTCGTTACCCAGCATGCCGGGCGTTCTCTCCAGCGGGTAAGGGGTTCTCTTTTTTATTTTCCTTTCACTTGGCATATCAGAGTGCACACGGTAATAGTTGATAAGGTTGAACATTTCCTCGCCTGAAAGAAATAGTATTCGTGGTGAAAAGATATTACAAGAATAACCACATATTAGGATATCAAGAGCATAAGGTGTAATTCCTCTCGAAACATCTCTGTCATTTCCCCCTCGGCTTTTGCGCGTAAAACCCCCCTACCCCCCAAAACTCCTAAGATCGCTGTTATTCCTGAAAACCCCCCGGAAACAGGAAAGCCTCTAGAAGTTTTTTTGTCCCAAAATGTGTGTGTATAAATATTACAATATTTCACAT
>201205010
TGTTTCACATTTACATATATGTACTTATTACATATATTTATTGAATGACATAACAGTACATGATATGATATATATATATATGTATTATCACCATTAAGTAATATTAAACATTCAAGTAACCATTCCAATAGTTAAGTACATAGGCTAACAGTGATTAATCAATAAAAATAGAAAGGGTAAATATTAATGCAGTAACCATCACTCAACACTAAACTAAATAGTAATGATATACCAAGTAATCCGCATCCCGTTCAATTGATAGAAATTAATGTAGTAAGAACCTACCAACCTGTGATTTCTAAATGATAACGGTTATTGAAGGTGAGGGACAACAATTGTGGGGGTTTCACTCAGTGAATTATTCCTGGCATCTGGTTCCTACTTCAGGGCCATTAATCGGTTCATTCCCCACACTTTCATCGACGCTTGCATAAGTTAATGGTGTGAATACATACTCCTCGTTACCCAGCATGCCGGGCGTTCTCTCCAGCGGGTAAGGGGTTCTCTTTTTTATTTTCCTTTCACTTGGCATATCAGAGTGCACACGGTAATAGTTGATAAGGTTGAACATTTCCTCGCCTGAAAGAAATAGTATTCGTGGTGAAAAGATATTACAAGAATAACCACATATTAGGATATCAAGAGCATAAGGTGTAATTCCTCTCGAAACATCTCTGTCATTTCCCCCTCGGCTTTTGCGCGTAAAACCCCCCTACCCCCCAAAACTCCTAAGATCGCTGTTATTCCTGAAAACCCCCCGGAAACAGGAAAGCCTCTAGAAGTTTTTTTGTCCCAAAATGTGTGTGTATAAATATTACAATATTTCACAT
>201205011
TGTTTCACATTTACATATATGTACTTATTACATATATTTATTGAATGACATAACAGTACATGATATAATATATATATATGTATTATCACCATTAAGTAATATTAAACATTCAAGTAACCATCCCAATAACTAAGTACATAGGCTAACAGTGATTAATCAATAAAAATAGAAAGGGTAAATATTAATGCAGTAACCATCACTCAACACTAAACTAAATAGTAATGATATACCAAGTAATCCGCATCCCGTTCAATTGATAGAAATTAATGTAGTAAGAACCTACCAACCTGTGATTTCTAAATGATAACGGTTATTGAAGGTGAGGGACAACAATTGTGGGGGTTTCACTCAGTGAATTATTCCTGGCATCTGGTTCCTACTTCAGGGCCATTAATCGGTTCATTCCCCACACTTTCATCGACGCTTGCATAAGTTAATGGTGTGAATACATACTCCTCGTTACCCAGCATGCCGGGCGTTCTCTCCAGCGGGTAAGGGGTTCTCTTTTTTATTTTCCTTTCACTTGGCATATCAGAGTGCACACGGTAATAGTTGATAAGGTTGAACATTTCCTCGCCTGAAAGAAATAGTATTCGTGGTGAAAAGATATTACAAGAATAACCACATATTAGGATATCAAGAGCATAAGGTGTAATTCCTCTCGAAACATCTCTGTCATTTCCCCCTCGGCTTTTGCGCGTAAAACCCCCCTACCCCCCAAAACTCCTAAGATCGCTGTTATTCCTGAAAACCCCCCGGAAACAGGAAAGCCTCTAGAAGTTTTTTTGTCCCAAAATGTGTGTGTATAAATATTACAATATTTCACAT
>201205012
TGTTTCACATTTACATATATGTACTTATTACATATATTTATTGAATGACATAACAGTACATGATATGATATATATATATGTATTATCACCATTAAGTAATATTAAACACTCAAGTAACCATTCCAATAGCTAAGTACATAGGCTAACAGTGATTAATCAATAAAAATAGAAAGGGTAAATATTAATGCAGTAACCATCACTCAACACTAAACTAAATAGTAATGATATACCAAGTAATCCGCATCCCGTTCAATTGATAGAAATTAATGTAGTAAGAACCTACCAACCTGTGATTTCTAAATGATAACGGTTATTGAAGGTGAGGGACAACAATTGTGGGGGTTTCACTCAGTGAATTATTCCTGGCATCTGGTTCCTACTTCAGGGCCATTAATCGGTTCACTCCCCACACTTTCATCGACGCTTGCATAAGTTAATGGTGTGAATACATACTCCTCGTTACCCAGCATGCCGGGCGTTCTCTCCAGCGGGTAAGGGGTTCTCTTTTTTATTTTCCTTTCACTTGGCATATCAGAGTGCACACGGTAATAGTTGATAAGGTTGAACATTTCCTCGCCTGAAAGAAATAGTATTCGTGGTGAAAAGATATTACAAGAATAACCACATATTAGGATATCAAGAGCATAAGGTGTAATTCCTCTCGAAACATCTCTGTCATTTCCCCCTCGGCTTTTGCGCGTAAAACCCCCCTACCCCCCAAAACTCCTAAGATCGCTGTTATTCCTGAAAACCCCCCGGAAACAGGAAAGCCTCTAGAAGTTTTTTTGTCCCAAAATGTGTGTGTATAAATATTACAATATTTCACAT
>201205013
TGTTTCCATTTACATATATGTACTTATTACATATATTTATTGAATGACATAACAGTACATGATATGATATATATATATGTATTATCACCATTAAGTAATATTAAACATTCAAGTAACCATTCCAATAGTTAAGTACATAGGCTAACAGTGATTAATCAATAAAAATAGAAAGGGTAAATATTAATGCAGTAACCATCACTCAACACTAAACTAAATAGTAATGATATACCAAGTAATCCGCATCCCGTTCAATTGATAGAAATTAATGTAGTAAGAACCTACCAACCTGTGATTTCTAAATGATAACGGTTATTGAAGGTGAGGGACAACAATTGTGGGGGTTTCACTCAGTGAATTATTCCTGGCATCTGGTTCCTACTTCAGGGCCATTAATCGGTTCATTCCCCACACTTTCATCGACGCTTGCATAAGTTAATGGTGTGAATACATACTCCTCGTTACCCAGCATGCCGGGCGTTCTCTCCAGCGGGTAAGGGGTTCTCTTTTTTATTTTCCTTTCACTTGGCATATCAGAGTGCACACGGTAATAGTTGATAAGGTTGAACATTTCCTCGCCTGAAAGAAATAGTATTCGTGGTGAAAAGATATTACAAGAATAACCACATATTAGGATATCAAGAGCATAAGGTGTAATTCCTCTCGAAACATCTCTGTCATTTCCCCCTCGGCTTTTGCGCGTAAAACCCCCCTACCCCCCAAAACTCCTAAGATCGCTGTTATTCCTGAAAACCCCCCGGAAACAGGAAAGCCTCTAGAAGTTTTTTTGTCCCAAAATGTGTGTGTATAAATATTACAATATTTCACAT
>201205014
TGTTTCACATTTACATATATGTACTTATTACATATATTTATTGAATGACATAACAGTACATGATATAATATATATATATATGTATTATCACCATTAAGTAATATTAAACATTCAAGTAACCATTCCAATAACTAAGTACATAGGCTAACAGTGATTAATCAATAAAAATAGAAAGGGTAAATATTAATGCAGTAACCATCACTCAACACTAAACTAAATAGTAATGATATACCAAGTAATCCGCATCCCGTTCAATTGATAGAAATTAATGTAGTAAGAACCTACCAACCTGTGATTTCTAAATGATAACGGTTATTGAAGGTGAGGGACAACAATTGTGGGGGTTTCACTCAGTGAATTATTCCTGGCATCTGGTTCCTACTTCAGGGCCATTAATCGGTTCATTCCCCACACTTTCATCGACGCTTGCATAAGTTAATGGTGTGAATACATACTCCTCGTTACCCAGCATGCCGGGCGTTCTCTCCAGCGGGTAAGGGGTTCTCTTTTTTATTTTCCTTTCACTTGGCATATCAGAGTGCACACGGTAATAGTTGATAAGGTTGAACATTTCCTCGCCTGAAAGAAATAGTATTCGTGGTGAAAAGATATTACAAGAATAACCACATATTAGGATATCAAGAGCATAAGGTGTAATTCCTCTCGAAACATCTCTGTCATTTCCCCCTCGGCTTTTGCGCGTAAAACCCCCCTACCCCCCAAAACTCCTAAGATCGCTGTTATTCCTGAAAACCCCCCGGAAACAGGAAAGCCTCTAGAAGTTTTTTTGTCCCAAAATGTGTGTGTATAAATATTACAATATTTCACAT
>201205015
TGTTTCACATTTACATATATGTACTTATTACATATATTTATTGAATGACATAACAGTACATGATATGATATATATATATATGTATTATCACCATTAAGTAATATTAAACACTCAAGTAACCATTCCAATAGTTAAGTACATAGGCTAACAGTGATTAATCAATAAAAATAGAAAGGGTAAATATTAATGCAGTAACCATCACTCAACACTAAACTAAATAGTAATGATATACCAAGTAATCCGCATCCCGTTCAATTGATAGAAATTAATGTAGTAAGAACCTACCAACCTGTGATTTCTAAATGATAACGGTTATTGAAGGTGAGGGACAACAATTGTGGGGGTTTCACTCAGTGAATTATTCCTGGCATCTGGTTCCTACTTCAGGGCCATTAATCGGTTCACTCCCCACACTTTCATCGACGCTTGCATAAGTTAATGGTGTGAATACATACTCCTCGTTACCCAGCATGCCGGGCGTTCTCTCCAGCGGGTAAGGGGTTCTCTTTTTTATTTTCCTTTCACTTGGCATATCAGAGTGCACACGGTAATAGTTGATAAGGTTGAACATTTCCTCGCCTGAAAGAAATAGTATTCGTGGTGAAAAGATATTACAAGAATAACCACATATTAGGATATCAAGAGCATAAGGTGTAATTCCTCTCGAAACATCTCTGTCATTTCCCCCTCGGCTTTTGCGCGTAAAACCCCCCTACCCCCCAAAACTCCTAAGATCGCTGTTATTCCTGAAAACCCCCCGGAAACAGGAAAGCCTCTAGAAGTTTTTTTGTCCCAAAATGTGTGTGTATAAATATTACAATATTTCACAT
>201205016
TGTTTCACATTTACATATATGTACTTATTACATATATTTATTGAATGACATAACAGTACATGATATGATATATATATATGTATTATCACCATTAAGTAATATTAAACATTCAAGTAACCATTCCAATAATTAAGTACATAGGCTAACAGTGATTAATCAATAAAAATAGAAAGGGTAAATATTAATGCAGTAACCATCACTCAACACTAAACTAAATAGTAATGATATACCAAGTAATCCGCATCCCGTTCAATTGATAGAAATTAATGTAGTAAGAACCTACCAACCTGTGATTTCTAAATGATAACGGTTATTGAAGGTGAGGGACAACAATTGTGGGGGTTTCACTCAGTGAATTATTCCTGGCATCTGGTTCCTACTTCAGGGCCATTAATCGGTTCATTCCCCACACTTTCATCGACGCTTGCATAAGTTAATGGTGTGAATACATACTCCTCGTTACCCAGCATGCCGGGCGTTCTCTCCAGCGGGTAAGGGGTTCTCTTTTTTATTTTCCTTTCACTTGGCATATCAGAGTGCACACGGTAATAGTTGATAAGGTTGAACATTTCCTCGCCTGAAAGAAATAGTATTCGTGGTGAAAAGATATTACAAGAATAACCACATATTAGGATATCAAGAGCATAAGGTGTAATTCCTCTCGAAACATCTCTGTCATTTCCCCCTCGGCTTTTGCGCGTAAAACCCCCCTACCCCCCAAAACTCCTAAGATCGCTGTTATTCCTGAAAACCCCCCGGAAACAGGAAAGCCTCTAGAAGTTTTTTTGTCCCAAAATGTGTGTGTATAAATATTACAATATTTCACAT
>201205017
TGTTTCACATTTACATATATGTACTTATTACATATATTTATTGAATGACATAACAGTACATGATATAATATATATATATGTATTATCACCATTAAGTAATATTAAACATTCAAGTAACCATTCCAATAATTAGGTACATAGGCTAACAGTGATTAATCAATAAAAATAGAAAGGGTAAATATTAATGCAGTAACCATCACTCAACACTAAACTAAATAGTAATGATATACCAAGTAATCCGCATCCCGTTCAATTGATAGAAATTAATGTAGTAAGAACCTACCAACCTGTGATTTCTAAATGATAACGGTTATTGAAGGTGAGGGACAACAATTGTGGGGGTTTCACTCAGTGAATTATTCCTGGCATCTGGTTCCTACTTCAGGGCCATTAATCGGTTCATTCCCCACACTTTCATCGACGCTTGCATAAGTTAATGGTGTGAATACATACTCCTCGTTACCCAGCATGCCGGGCGTTCTCTCCAGCGGGTAAGGGGTTCTCTTTTTTATTTTCCTTTCACTTGGCATATCAGAGTGCACACGGTAATAGTTGATAAGGTTGAACATTTCCTCGCCTGAAAGAAATAGTATTCGTGGTGAAAAGATATTACAAGAATAACCACATATTAGGATATCAAGAGCATAAGGTGTAATTCCTCTCGAAACATCTCTGTCATTTCCCCCTCGGCTTTTGCGCGTAAAACCCCCCTACCCCCCAAAACTCCTAAGATCGCTGTTATTCCTGAAAACCCCCCGGAAACAGGAAAGCCTCTAGAAGTTTTTTTGTCCCAAAATGTGTGTGTATAAATATTACAATATTTCACAT
>201205018
TGTTTCATATTTACATATATGTACTTATTACATATATTTATTGAATGACATAACAGTACATGATATGATATATATATATGTATTATCACCATTAAGTAATATTAAACATTCAAGTAACCATTCCAATAATTAAGTACATAGGCTAACAGTGATTAATCAATAAAAATAGAAAGGGTAAATATTAATGCAGTAACCATCACTCAACACTAAACTAAATAGTAATGATATACCAAGTAATCCGCATCCCGTTCAATTGATAGAAATTAATGTAGTAAGAACCTACCAACCTGTGATTTCTAAATGATAACGGTTATTGAAGGTGAGGGACAACAATTGTGGGGGTTTCACTCAGTGAATTATTCCTGGCATCTGGTTCCTACTTCAGGGCCATTAATCGGTTCATTCCCCACACTTTCATCGACGCTTGCATAAGTTAATGGTGTGAATACATACTCCTCGTTACCCAGCATGCCGGGCGTTCTCTCCAGCGGGTAAGGGGTTCTCTTTTTTATTTTCCTTTCACTTGGCATATCAGAGTGCACACGGTAATAGTTGATAAGGTTGAACATTTCCTCGCCTGAAAGAAATAGTATTCGTGGTGAAAAGATATTACAAGAATAACCACATATTAGGATATCAAGAGCATAAGGTGTAATTCCTCTCGAAACATCTCTGTCATTTCCCCCTCGGCTTTTGCGCGTAAAACCCCCCTACCCCCCAAAACTCCTAAGATCGCTGTTATTCCTGAAAACCCCCCGGAAACAGGAAAGCCTCTAGAAGTTTTTTTGTCCCAAAATGTGTGTGTATAAATATTACAATATTTCACAT
>201205019
TGTTTCACATTTACATATATGTACTTATTACATATATTTATTGAATGACATAACAGTACATGATATGATATATATATATGTATTATCACCATTAAGTAATATTAAACATTCAAGTAACCATTCCAATAATTAAGTACATAGGCTAACAGTGATTAATCAATAAAAATAGAAAGGGTAAATATTAATGCAGTAACCATCACTCAACACTAAACTAAATAGTAATGATATACCAAGTAATCCGCATCCCGTTCAATTGATAGAAATTAATGTAGTAAGAACCTACCAACCTGTGATTTCTAAATGATAACGGTTATTGAAGGTGAGGGACAACAATTGTGGGGGTTTCACTCAGTGAATTATTCCTGGCATCTGGTTCCTACTTCAGGGCCATTAATCGGTTCATTCCCCACACTTTCATCGACGCTTGCATAAGTTAATGGTGTGAATACATACTCCTCGTTACCCAGCATGCCGGGCGTTCTCTCCAGCGGGTAAGGGGTTCTCTTTTTTATTTTCCTTTCACTTGGCATATCAGAGTGCACACGGTAATAGTTGATAAGGTTGAACATTTCCTCGCCTGAAAGAAATAGTATTCGTGGTGAAAAGATATTACAAGAATAACCACATATTAGGATATCAAGAGCATAAGGTGTAATTCCTCTCGAAACATCTCTGTCATTTCCCCCTCGGCTTTTGCGCGTAAAACCCCCCTACCCCCCAAAACTCCTAAGATCGCTGTTATTCCTGAAAACCCCCCGGAAACAGGAAAGCCTCTAGAAGTTTTTTTGTCCCAAAATGTGTGTGTATAAATATTACAATATTTCACAT
>201205020
TGTTTCACATTTACATATATGTACTTATTACATATATTTATTGAATGACATAACAGTACATGATATGATATATATATATATGTATTATCACCATTAAGTAATATTAAACATTCAAGTAACCATTCCAATAATTAAGTACATAGGCTAACAGTGATTAATCAATAAAAATAGAAAGGGTAAATATTAATGCAGTAACCATCACTCAACACTAAACTAAATAGTAATGATATACCAAGTAATCCGCATCCCGTTCAATTGATAGAAATTAATGTAGTAAGAACCTACCAACCTGTGATTTCTAAATGATAACGGTTATTGAAGGTGAGGGACAACAATTGTGGGGGTTTCACTCAGTGAATTATTCCTGGCATCTGGTTCCTACTTCAGGGCCATTAATCGGTTCATTCCCCACACTTTCATCGACGCTTGCATAAGTTAATGGTGTGAATACATACTCCTCGTTACCCAGCATGCCGGGCGTTCTCTCCAGCGGGTAAGGGGTTCTCTTTTTTATTTTCCTTTCACTTGGCATATCAGAGTGCACACGGTAATAGTTGATAAGGTTGAACATTTCCTCGCCTGAAAGAAATAGTATTCGTGGTGAAAAGATATTACAAGAATAACCACATATTAGGATATCAAGAGCATAAGGTGTAATTCCTCTCGAAACATCTCTGTCATTTCCCCCTCGGCTTTTGCGCGTAAAACCCCCCTACCCCCCAAAACTCCTAAGATCGCTGTTATTCCTGAAAACCCCCCGGAAACAGGAAAGCCTCTAGAAGTTTTTTTGTCCCAAAATGTGTGTGTATAAATATTACAATATTTCACAT
>201205021
TGTTTCACATTTACATATATGTACTTATTACATATATTTATTGAATGACATAACAGTACATGATATGATATATATATATGTATTATCACCATTAAGTAATATTAAACATTCAAGTAACCATTCCAATAATTAAGTACATAGGCTAACAGTGATTAATCAATAAAAATAGAAAGGGTAAATATTAATGCAGTAACCATCACTCAACACTAAACTAAATAGTAATGATATACCAAGTAATCCCCATCCCGTTCAATTGATAGAAATTAATGTAGTAAGAACCTACCAACCTGTGATTTCTAAATGATAACGGTTATTGAAGGTGAGGGACAACAATTGTGGGGGTTTCACTCAGTGAATTATTCCTGGCATCTGGTTCCTACTTCAGGGCCATTAATCGGTTCATTCCCCACACTTTCATCGACGCTTGCATAAGTTAATGGTGTGAATACATACTCCTCGTTACCCAGCATGCCGGGCGTTCTCTCCAGCGGGTAAGGGGTTCTCTTTTTTATTTTCCTTTCACTTGGCATATCAGAGTGCACACGGTAATAGTTGATAAGGTTGAACATTTCCTCGCCTGAAAGAAATAGTATTCGTGGTGAAAAGATATTACAAGAATAACCACATATTAGGATATCAAGAGCATAAGGTGTAATTCCTCTCGAAACATCTCTGTCATTTCCCCCTCGGCTTTTGCGCGTAAAACCCCCCTACCCCCCAAAACTCCTAAGATCGCTGTTATTCCTGAAAACCCCCCGGAAACAGGAAAGCCTCTAGAAGTTTTTTTGTCCCAAAATGTGTGTGTATAAATATTACAATATTTCACAT
>201205022
TGTTTCACATTTACATATATGTACTTATTACATATATTTATTGAATGACATAACAGTACATGATATAATATATATATATGTATTATCACCATTAAGTAATATTAAACATTCAAGTAACCATTCCAATAACTAAGTACATAGGCTAACAGTGATTAATCAATAAAAATAGAAAGGGTAAATATTAATGCAGTAACCATCACTCAACACTAAACTAAATAGTAATGATATACCAAGTAATCCGCATCCCGTTCAATTGATAGAAATTAATGTAGTAAGAACCTACCAACCTGTGATTTCTAAATGATAACGGTTATTGAAGGTGAGGGACAACAATTGTGGGGGTTTCACTCAGTGAATTATTCCTGGCATCTGGTTCCTACTTCAGGGCCATTAATCGGTTCATTCCCCACACTTTCATCGACGCTTGCATAAGTTAATGGTGTGAATACATACTCCTCGTTACCCAGCATGCCGGGCGTTCTCTCCAGCGGGTAAGGGGTTCTCTTTTTTATTTTCCTTTCACTTGGCATATCAGAGTGCACACGGTAATAGTTGATAAGGTTGAACATTTCCTCGCCTGAAAGAAATAGTATTCGTGGTGAAAAGATATTACAAGAATAACCACATATTAGGATATCAAGAGCATAAGGTGTAATTCCTCTCGAAACATCTCTGTCATTTCCCCCTCGGCTTTTGCGCGTAAAACCCCCCTACCCCCCAAAACTCCTAAGATCGCTGTTATTCCTGAAAACCCCCCGGAAACAGGAAAGCCTCTAGAAGTTTTTTTGTCCCAAAATGTGTGTGTATAAATATTACAATATTTCACAT
>201205023
TGTTTCACATTTACATATATGTACTTATTACATATATTTATTGAATGACATAACAGTACATGATATGATATATATATATGTATTATCACCATTAAGTAATATTAAACATTCAAGTAACCATTCCAATAATTAAGTACATAGGCTAACAGTGATTAATCAATAAAAATAGAAAGGGTAAATATTAATGCAGTAACCATCACTCAACACTAAACTAAATAGTAATGATATACCAAGTAATCCGCATCCCGTTCAATTGATAGAAATTAATGTAGTAAGAACCTACCAACCTGTGATTTCTAAATGATAACGGTTATTGAAGGTGAGGGACAACAATTGTGGGGGTTTCACTCAGTGAATTATTCCTGGCATCTGGTTCCTACTTCAGGGCCATTAATCGGTTCATTCCCCACACTTTCATCGACGCTTGCATAAGTTAATGGTGTGAATACATACTCCTCGTTACCCAGCATGCCGGGCGTTCTCTCCAGCGGGTAAGGGGTTCTCTTTTTTATTTTCCTTTCACTTGGCATATCAGAGTGCACACGGTAATAGTTGATAAGGTTGAACATTTCCTCGCCTGAAAGAAATAGTATTCGTGGTGAAAAGATATTACAAGAATAACCACATATTAGGATATCAAGAGCATAAGGTGTAATTCCTCTCGAAACATCTCTGTCATTTCCCCCTCGGCTTTTGCGCGTAAAACCCCCCTACCCCCCAAAACTCCTAAGATCGCTGTTATTCCTGAAAACCCCCCGGAAACAGGAAAGCCTCTAGAAGTTTTTTTGTCCCAAAATGTGTGTGTATAAATATTACAATATTTCACAT
>201205024
TGTTTCACATTTACATATATGTACTTATTACATATATTTATTGAATGACATAACAGTACATGATATGATATATATATATATGTATTATCACCATTAAGTAATATTAAACACTCAAGTAACCATTCCAATAGCTAAGTACATAGGCTAACAGTGATTAATCAATAAAAATAGAAAGGGTAAATATTAATGCAGTAACCATCACTCAACACTAAACTAAATAGTAATGATATACCAAGTAATCCGCATCCCGTTCAATTGATAGAAATTAATGTAGTAAGAACCTACCAACCTGTGATTTCTAAATGATAACGGTTATTGAAGGTGAGGGACAACAATTGTGGGGGTTTCACTCAGTGAATTATTCCTGGCATCTGGTTCCTACTTCAGGGCCATTAATCGGTTCACTCCCCACACTTTCATCGACGCTTGCATAAGTTAATGGTGTGAATACATACTCCTCGTTACCCAGCATGCCGGGCGTTCTCTCCAGCGGGTAAGGGGTTCTCTTTTTTATTTTCCTTTCACTTGGCATATCAGAGTGCACACGGTAATAGTTGATAAGGTTGAACATTTCCTCGCCTGAAAGAAATAGTATTCGTGGTGAAAAGATATTACAAGAATAACCACATATTAGGATATCAAGAGCATAAGGTGTAATTCCTCTCGAAACATCTCTGTCATTTCCCCCTCGGCTTTTGCGCGTAAAACCCCCCTACCCCCCAAAACTCCTAAGATCGCTGTTATTCCTGAAAACCCCCCGGAAACAGGAAAGCCTCTAGAAGTTTTTTTGTCCCAAAATGTGTGTGTATAAATATTACAATATTTCACAT
>201205025
TGTTTTACATTTACATATATGTACTTATTACATATATTTATTGAATGACATAACAGTACATGATATGATATATATATATATGTATTATCACCATTAAGTAATATTAAACACTCAAGTAACCATTCCAATAGTTAAGTACATAGGCTAACAGTGATTAATCAATAAAAATAGAAAGGGTAAATATTAATGCAGTAACCATCACTCAACACTAAACTAAATAGTAATGATATACCAAGTAATCCGCATCCCGTTCAATTGATAGAAATTAATGTAGTAAGAACCTACCAACCTGTGATTTCTAAATGATAACGGTTATTGAAGGTGAGGGACAACAATTGTGGGGGTTTCACTCAGTGAATTATTCCTGGCATCTGGTTCCTACTTCAGGGCCATTAATCGGTTCACTCCCCACACTTTCATCGACGCTTGCATAAGTTAATGGTGTGAATACATACTCCTCGTTACCCAGCATGCCGGGCGTTCTCTCCAGCGGGTAAGGGGTTCTCTTTTTTATTTTCCTTTCACTTGGCATATCAGAGTGCACACGGTAATAGTTGATAAGGTTGAACATTTCCTCGCCTGAAAGAAATAGTATTCGTGGTGAAAAGATATTACAAGAATAACCACATATTAGGATATCAAGAGCATAAGGTGTAATTCCTCTCGAAACATCTCTGTCATTTCCCCCTCGGCTTTTGCGCGTAAAACCCCCCTACCCCCCAAAACTCCTAAGATCGCTGTTATTCCTGAAAACCCCCCGGAAACAGGAAAGCCTCTAGAAGTTTTTTTGTCCCAAAATGTGTGTGTATAAATATTACAATATTTCACAT
>201205026
TGTTTCACATTTACATATATGTACTTATTACATATATTTATTGAATGACATAACAGTACATGATATAATATATATATATGTATTATCACCATTAAGTAATATTAAACATTCAAGTAACCATTCCAATAACTAAGTACATAGGCTAACAGTGATTAATCAATAAAAATAGAAAGGGTAAATATTAATGCAGTAACCATCACTCAACACTAAACTAAATAGTAATGATATACCAAGTAATCCGCATCCCGTTCAATTGATAGAAATTAATGTAGTAAGAACCTACCAACCTGTGATTTCTAAATGATAACGGTTATTGAAGGTGAGGGACAACAATTGTGGGGGTTTCACTCAGTGAATTATTCCTGGCATCTGGTTCCTACTTCAGGGCCATTAATCGGTTCATTCCCCACACTTTCATCGACGCTTGCATAAGTTAATGGTGTGAATACATACTCCTCGTTACCCAGCATGCCGGGCGTTCTCTCCAGCGGGTAAGGGGTTCTCTTTTTTATTTTCCTTTCACTTGGCATATCAGAGTGCACACGGTAATAGTTGATAAGGTTGAACATTTCCTCGCCTGAAAGAAATAGTATTCGTGGTGAAAAGATATTACAAGAATAACCACATATTAGGATATCAAGAGCATAAGGTGTAATTCCTCTCGAAACATCTCTGTCATTTCCCCCTCGGCTTTTGCGCGTAAAACCCCCCTACCCCCCAAAACTCCTAAGATCGCTGTTATTCCTGAAAACCCCCCGGAAACAGGAAAGCCTCTAGAAGTTTTTTTGTCCCAAAATGTGTGTGTATAAATATTACAATATTTCACAT
>201205027
TGTTTCACATTTACATATATGTACTTATTACATATATTTATTGAATGACATAACAGTACATGATATGATATATATATATGTATTATCACCATTAAGTAATATTAAACATTCAAGTAACCATTCCAATAGTTAAGTACATAGGCTAACAGTGATTAATCAATAAAAATAGAAAGGGTAAATATTAATGCAGTAACCATCACTCAACACTAAACTAAATAGTAATGATATACCAAGTAATCCGCATCCCGTTCAATTGATAGAAATTAATGTAGTAAGAACCTACCAACCTGTGATTTCTAAATGATAACGGTTATTGAAGGTGAGGGACAACAATTGTGGGGGTTTCACTCAGTGAATTATTCCTGGCATCTGGTTCCTACTTCAGGGCCATTAATCGGTTCATTCCCCACACTTTCATCGACGCTTGCATAAGTTAATGGTGTGAATACATACTCCTCGTTACCCAGCATGCCGGGCGTTCTCTCCAGCGGGTAAGGGGTTCTCTTTTTTATTTTCCTTTCACTTGGCATATCAGAGTGCACACGGTAATAGTTGATAAGGTTGAACATTTCCTCGCCTGAAAGAAATAGTATTCGTGGTGAAAAGATATTACAAGAATAACCACATATTAGGATATCAAGAGCATAAGGTGTAATTCCTCTCGAAACATCTCTGTCATTTCCCCCTCGGCTTTTGCGCGTAAAACCCCCCTACCCCCCAAAACTCCTAAGATCGCTGTTATTCCTGAAAACCCCCCGGAAACAGGAAAGCCTCTAGAAGTTTTTTTGTCCCAAAATGTGTGTGTATAAATATTACAATATTTCACAT
>201205028
TGTTTCACATTTACATATATGTACTTATTACATATATTTATTGAATGACATAACAGTACATGATATGATATATATATATGTATTATCACCATTAAGTAATATTAAACATTCAAGTAACCATTCCAATAATTAAGTACATAGGCTAACAGTGATTAATCAATAAAAATAGAAAGGGTAAATATTAATGCAGTAACCATCACTCAACACTAAACTAAATAGTAATGATATACCAAGTAATCCACATCCCGTTCAATTGATAGAAATTAATGTAGTAAGAACCTACCAACCTGTGATTTCTAAATGATAACGGTTATTGAAGGTGAGGGACAACAATTGTGGGGGTTTCACTCAGTGAATTATTCCTGGCATCTGGTTCCTACTTCAGGGCCATTAATCGGTTCATTCCCCACACTTTCATCGACGCTTGCATAAGTTAATGGTGTGAATACATACTCCTCGTTACCCAGCATGCCGGGCGTTCTCTCCAGCGGGTAAGGGGTTCTCTTTTTTATTTTCCTTTCACTTGGCATATCAGAGTGCACACGGTAATAGTTGATAAGGTTGAACATTTCCTCGCCTGAAAGAAATAGTATTCGTGGTGAAAAGATATTACAAGAATAACCACATATTAGGATATCAAGAGCATAAGGTGTAATTCCTCTCGAAACATCTCTGTCATTTCCCCCTCGGCTTTTGCGCGTAAAACCCCCCTACCCCCCAAAACTCCTAAGATCGCTGTTATTCCTGAAAACCCCCCGGAAACAGGAAAGCCTCTAGAAGTTTTTTTGTCCCAAAATGTGTGTGTATAAATATTACAATATTTCACAT
>201205029
TGTTTCACATTTACATATATGTACTTATTACATATATTTATTGAATGACATAACAGTACATGATATGATATATATATATATGTATTATCACCATTAAGTAATATTAAACACTCAAGTAACCATTCCAATAGTTAAGTACATAGGCTAACAGTGATTAATCAATAAAAATAGAAAGGGTAAATATTAATGCAGTAACCATCACTCAACACTAAACTAAATAGTAATGATATACCAAGTAATCCGCATCCCGTTCAATTGATAGAAATTAATGTAGTAAGAACCTACCAACCTGTGATTTCTAAATGATAACGGTTATTGAAGGTGAGGGACAACAATTGTGGGGGTTTCACTCAGTGAATTATTCCTGGCATCTGGTTCCTACTTCAGGGCCATTAATCGGTTCACTCCCCACACTTTCATCGACGCTTGCATAAGTTAATGGTGTGAATACATACTCCTCGTTACCCAGCATGCCGGGCGTTCTCTCCAGCGGGTAAGGGGTTCTCTTTTTTATTTTCCTTTCACTTGGCATATCAGAGTGCACACGGTAATAGTTGATAAGGTTGAACATTTCCTCGCCTGAAAGAAATAGTATTCGTGGTGAAAAGATATTACAAGAATAACCACATATTAGGATATCAAGAGCATAAGGTGTAATTCCTCTCGAAACATCTCTGTCATTTCCCCCTCGGCTTTTGCGCGTAAAACCCCCCTACCCCCCAAAACTCCTAAGATCGCTGTTATTCCTGAAAACCCCCCGGAAACAGGAAAGCCTCTAGAAGTTTTTTTGTCCCAAAATGTGTGTGTATAAATATTACAATATTTCACAT
>201205030
TGTTTCACATTTACATATATGTACTTATTACATATATTTATTGAATGACATAACAGTACATGATATGATATATATATATGTATTATCACCATTAAGTAATATTAAACATTCAAGTAACCATTCCAATAGTTAAGTACATAGGCTAACAGTGATTAATCAATAAAAATAGAAAGGGTAAATATTAATGCAGTAACCATCACTCAACACTAAACTAAATAGTAATGATATACCAAGTAATCCGCATCCCGTTCAATTGATAGAAATTAATGTAGTAAGAACCTACCAACCTGTGATTTCTAAATGATAACGGTTATTGAAGGTGAGGGACAACAATTGTGGGGGTTTCACTCAGTGAATTATTCCTGGCATCTGGTTCCTACTTCAGGGCCATTAATCGGTTCATTCCCCACACTTTCATCGACGCTTGCATAAGTTAATGGTGTGAATACATACTCCTCGTTACCCAGCATGCCGGGCGTTCTCTCCAGCGGGTAAGGGGTTCTCTTTTTTATTTTCCTTTCACTTGGCATATCAGAGTGCACACGGTAATAGTTGATAAGGTTGAACATTTCCTCGCCTGAAAGAAATAGTATTCGTGGTGAAAAGATATTACAAGAATAACCACATATTAGGATATCAAGAGCATAAGGTGTAATTCCTCTCGAAACATCTCTGTCATTTCCCCCTCGGCTTTTGCGCGTAAAACCCCCCTACCCCCCAAAACTCCTAAGATCGCTGTTATTCCTGAAAACCCCCCGGAAACAGGAAAGCCTCTAGAAGTTTTTTTGTCCCAAAATGTGTGTGTATAAATATTACAATATTTCACAT
>20140323081
TGTTTCACATTTACATATATGTACTTATTACATATATTTATTGAATGACATAACAGTACATGATATGATATATATATATATGTATTATCACCATTAAGTAATATTAAACACTCAAGTAACCATTCCAATAGTTAAGTACATAGGCTAACAGTGATTAATCAATAAAAATAGAAAGGGTAAATATTAATGCAGTAACCATCACTCAACACTAAACTAAATAGTAATGATATACCAAGTAATCCGCATCCCGTTCAATTGATAGAAATTAATGTAGTAAGAACCTACCAACCTGTGATTTCTAAATGATAACGGTTATTGAAGGTGAGGGACAACAATTGTGGGGGTTTCACTCAGTGAATTATTCCTGGCATCTGGTTCCTACTTCAGGGCCATTAATCGGTTCACTCCCCACACTTTCATCGACGCTTGCATAAGTTAATGGTGTGAATACATACTCCTCGTTACCCAGCATGCCGGGCGTTCTCTCCAGCGGGTAAGGGGTTCTCTTTTTTATTTTCCTTTCACTTGGCATATCAGAGTGCACACGGTAATAGTTGATAAGGTTGAACATTTCCTCGCCTGAAAGAAATAGTATTCGTGGTGAAAAGATATTACAAGAATAACCACATATTAGGATATCAAGAGCATAAGGTGTAATTCCTCTCGAAACATCTCTGTCATTTCCCCCTCGGCTTTTGCGCGTAAAACCCCCCTACCCCCCAAAACTCCTAAGATCGCTGTTATTCCTGAAAACCCCCCGGAAACAGGAAAGCCTCTAGAAGTTTTTTTGTCCCAAAATGTGTGTGTATAAATATTACAATATTTCACAT
>20140323082
TGTTTCACATTTACATATATGTACTTATTACATATATTTATTGAATGACATAACAGTACATGATATGATATATATATATGTATTATCACCATTAAGTAATATTAAACATTCAAGTAACCATTCCAATAATTAAGTACATAGGCTAACAGTGATTAATCAATAAAAATAGAAAGGGTAAATATTAATGCAGTAACCATCACTCAACACTAAACTAAATAGTAATGATATACCAAGTAATCCGCATCCCGTTCAATTGATAGAAATTAATGTAGTAAGAACCTACCAACCTGTGATTTCTAAATGATAACGGTTATTGAAGGTGAGGGACAACAATTGTGGGGGTTTCACTCAGTGAATTATTCCTGGCATCTGGTTCCTACTTCAGGGCCATTAATCGGTTCATTCCCCACACTTTCATCGACGCTTGCATAAGTTAATGGTGTGAATACATACTCCTCGTTACCCAGCATGCCGGGCGTTCTCTCCAGCGGGTAAGGGGTTCTCTTTTTTATTTTCCTTTCACTTGGCATATCAGAGTGCACACGGTAATAGTTGATAAGGTTGAACATTTCCTCGCCTGAAAGAAATAGTATTCGTGGTGAAAAGATATTACAAGAATAACCACATATTAGGATATCAAGAGCATAAGGTGTAATTCCTCTCGAAACATCTCTGTCATTTCCCCCTCGGCTTTTGCGCGTAAAACCCCCCTACCCCCCAAAACTCCTAAGATCGCTGTTATTCCTGAAAACCCCCCGGAAACAGGAAAGCCTCTAGAAGTTTTTTTGTCCCAAAATGTGTGTGTATAAATATTACAATATTTCACAT
>20140323083
TGTTTCACATTTACATATATGTACTTATTACATATATTTATTGAATGACATAACAGTACATGATATAATATATATATATGTATTATCACCATTAAGTAATATTAAACATTCAAGTAACCATTCCAATAACTAAGTACATAGGCTAACAGTGATTAATCAATAAAAATAGAAAGGGTAAATATTAATGCAGTAACCATCACTCAACACTAAACTAAATAGTAATGATATACCAAGTAATCCGCATCCCGTTCAATTGATAGAAATTAATGTAGTAAGAACCTACCAACCTGTGATTTCTAAATGATAACGGTTATTGAAGGTGAGGGACAACAATTGTGGGGGTTTCACTCAGTGAATTATTCCTGGCATCTGGTTCCTACTTCAGGGCCATTAATCGGTTCATTCCCCACACTTTCATCGACGCTTGCATAAGTTAATGGTGTGAATACATACTCCTCGTTACCCAGCATGCCGGGCGTTCTCTCCAGCGGGTAAGGGGTTCTCTTTTTTATTTTCCTTTCACTTGGCATATCAGAGTGCACACGGTAATAGTTGATAAGGTTGAACATTTCCTCGCCTGAAAGAAATAGTATTCGTGGTGAAAAGATATTACAAGAATAACCACATATTAGGATATCAAGAGCATAAGGTGTAATTCCTCTCGAAACATCTCTGTCATTTCCCCCTCGGCTTTTGCGCGTAAAACCCCCCTACCCCCCAAAACTCCTAAGATCGCTGTTATTCCTGAAAACCCCCCGGAAACAGGAAAGCCTCTAGAAGTTTTTTTGTCCCAAAATGTGTGTGTATAAATATTACAATATTTCACAT
>20140323084
TGTTTCACATTTACATATATGTACTTATTACATATATTTATTGAATGACATAACAGTACATGATATGATATATATATATGTATTATCACCATTAAGTAATATTAAACATTCAAGTAACCATTCCAATAATTAAGTACATAGGCTAACAGTGATTAATCAATAAAAATAGAAAGGGTAAATATTAATGCAGTAACCATCACTCAACACTAAACTAAATAGTAATGATATACCAAGTAATCCGCATCCCGTTCAATTGATAGAAATTAATGTAGTAAGAACCTACCAACCTGTGATTTCTAAATGATAACGGTTATTGAAGGTGAGGGACAACAATTGTGGGGGTTTCACTCAGTGAATTATTCCTGGCATCTGGTTCCTACTTCAGGGCCATTAATCGGTTCATTCCCCACACTTTCATCGACGCTTGCATAAGTTAATGGTGTGAATACATACTCCTCGTTACCCAGCATGCCGGGCGTTCTCTCCAGCGGGTAAGGGGTTCTCTTTTTTATTTTCCTTTCACTTGGCATATCAGAGTGCACACGGTAATAGTTGATAAGGTTGAACATTTCCTCGCCTGAAAGAAATAGTATTCGTGGTGAAAAGATATTACAAGAATAACCACATATTAGGATATCAAGAGCATAAGGTGTAATTCCTCTCGAAACATCTCTGTCATTTCCCCCTCGGCTTTTGCGCGTAAAACCCCCCTACCCCCCAAAACTCCTAAGATCGCTGTTATTCCTGAAAACCCCCCGGAAACAGGAAAGCCTCTAGAAGTTTTTTTGTCCCAAAATGTGTGTGTATAAATATTACAATATTTCACAT
>20140323085
TGTTTCACATTTACATATATGTACTTATTACATATATTTATTGAATGACATAACAGTACATGATATGATATATATATATGTATTATCACCATTAAGTAATATTAAACATTCAAGTAACCATTCCAATAGTTAAGTACATAGGCTAACAGTGATTAATCAATAAAAATAGAAAGGGTAAATATTAATGCAGTAACCATCACTCAACACTAAACTAAATAGTAATGATATACCAAGTAATCCGCATCCCGTTCAATTGATAGAAATTAATGTAGTAAGAACCTACCAACCTGTGATTTCTAAATGATAACGGTTATTGAAGGTGAGGGACAACAATTGTGGGGGTTTCACTCAGTGAATTATTCCTGGCATCTGGTTCCTACTTCAGGGCCATTAATCGGTTCATTCCCCACACTTTCATCGACGCTTGCATAAGTTAATGGTGTGAATACATACTCCTCGTTACCCAGCATGCCGGGCGTTCTCTCCAGCGGGTAAGGGGTTCTCTTTTTTATTTTCCTTTCACTTGGCATATCAGAGTGCACACGGTAATAGTTGATAAGGTTGAACATTTCCTCGCCTGAAAGAAATAGTATTCGTGGTGAAAAGATATTACAAGAATAACCACATATTAGGATATCAAGAGCATAAGGTGTAATTCCTCTCGAAACATCTCTGTCATTTCCCCCTCGGCTTTTGCGCGTAAAACCCCCCTACCCCCCAAAACTCCTAAGATCGCTGTTATTCCTGAAAACCCCCCGGAAACAGGAAAGCCTCTAGAAGTTTTTTTGTCCCAAAATGTGTGTGTATAAATATTACAATATTTCACAT
>20140323086
TGTTTCACATTTACATATATGTACTTATTACATATATTTATTGAATGACATAACAGTACATGATATAATATATATATATGTATTATCACCATTAAGTAATATTAAACATTCAAGTAACCATTCCAATAACTAAGTACATAGGCTAACAATGATTAATCAATAAAAATAGAAAGGGTAAATATTAATGCAGTAACCATCACTCAACACTAAACTAAATAGTAATGATATACCAAGTAATCCGCATCCCGTTCAATTGATAGAAATTAATGTAGTAAGAACCTACCAACCTGTGATTTCTAAATGATAACGGTTATTGAAGGTGAGGGACAACAATTGTGGGGGTTTCACTCAGTGAATTATTCCTGGCATCTGGTTCCTACTTCAGGGCCATTAATCGGTTCATTCCCCACACTTTCATCGACGCTTGCATAAGTTAATGGTGTGAATACATACTCCTCGTTACCCAGCATGCCGGGCGTTCTCTCCAGCGGGTAAGGGGTTCTCTTTTTTATTTTCCTTTCACTTGGCATATCAGAGTGCACACGGTAATAGTTGATAAGGTTGAACATTTCCTCGCCTGAAAGAAATAGTATTCGTGGTGAAAAGATATTACAAGAATAACCACATATTAGGATATCAAGAGCATAAGGTGTAATTCCTCTCGAAACATCTCTGTCATTTCCCCCTCGGCTTTTGCGCGTAAAACCCCCCTACCCCCCAAAACTCCTAAGATCGCTGTTATTCCTGAAAACCCCCCGGAAACAGGAAAGCCTCTAGAAGTTTTTTTGTCCCAAAATGTGTGTGTATAAATATTACAATATTTCACAT
>20140323087
TGTTTCACATTTACATATATGTACTTATTACATATATTTATTGAATGACATAACAGTACATGATATGATATATATATATGTATTATCACCATTAAGTAATATTAAACATTCAAGTAACCATTCCAATAATTAAGTACATAGGCTAACAGTGATTAATCAATAAAAATAGAAAGGGTAAATATTAATGCAGTAACCATCACTCAACACTAAACTAAATAGTAATGATATACCAAGTAATCCGCATCCCGTTCAATTGATAGAAATTAATGTAGTAAGAACCTACCAACCTGTGATTTCTAAATGATAACGGTTATTGAAGGTGAGGGACAACAATTGTGGGGGTTTCACTCAGTGAATTATTCCTGGCATCTGGTTCCTACTTCAGGGCCATTAATCGGTTCATTCCCCACACTTTCATCGACGCTTGCATAAGTTAATGGTGTGAATACATACTCCTCGTTACCCAGCATGCCGGGCGTTCTCTCCAGCGGGTAAGGGGTTCTCTTTTTTATTTTCCTTTCACTTGGCATATCAGAGTGCACACGGTAATAGTTGATAAGGTTGAACATTTCCTCGCCTGAAAGAAATAGTATTCGTGGTGAAAAGATATTACAAGAATAACCACATATTAGGATATCAAGAGCATAAGGTGTAATTCCTCTCGAAACATCTCTGTCATTTCCCCCTCGGCTTTTGCGCGTAAAACCCCCCTACCCCCCAAAACTCCTAAGATCGCTGTTATTCCTGAAAACCCCCCGGAAACAGGAAAGCCTCTAGAAGTTTTTTTGTCCCAAAATGTGTGTGTATAAATATTACAATATTTCACAT
>20140323088
TGTTTCACATTTACATATATGTACTTATTACATATATTTATTGAATGACATAACAGTACATGATATGATATATATATATATGTATTATCACCATTAAGTAATATTAAACATTCAAGTAACCATTCCAATAATTAAGTACATAGGCTAACAGTGATTAATCAATAAAAATAGAAAGGGTAAATATTAATGCAGTAACCATCACTCAACACTAAACTAAATAGTAATGATATACCAAGTAATCCGCATCCCGTTCAATTGATAGAAATTAATGTAGTAAGAACCTACCAACCTGTGATTTCTAAATGATAACGGTTATTGAAGGTGAGGGACAACAATTGTGGGGGTTTCACTCAGTGAATTATTCCTGGCATCTGGTTCCTACTTCAGGGCCATTAATCGGTTCATTCCCCACACTTTCATCGACGCTTGCATAAGTTAATGGTGTGAATACATACTCCTCGTTACCCAGCATGCCGGGCGTTCTCTCCAGCGGGTAAGGGGTTCTCTTTTTTATTTTCCTTTCACTTGGCATATCAGAGTGCACACGGTAATAGTTGATAAGGTTGAACATTTCCTCGCCTGAAAGAAATAGTATTCGTGGTGAAAAGATATTACAAGAATAACCACATATTAGGATATCAAGAGCATAAGGTGTAATTCCTCTCGAAACATCTCTGTCATTTCCCCCTCGGCTTTTGCGCGTAAAACCCCCCTACCCCCCAAAACTCCTAAGATCGCTGTTATTCCTGAAAACCCCCCGGAAACAGGAAAGCCTCTAGAAGTTTTTTTGTCCCAAAATGTGTGTGTATAAATATTACAATATTTCACAT
>20140323089
TGTTTCACATTTACATATATGTACTTATTACATATATTTATTGAATGACATAACAGTACATGATATGATATATATATATGTATTATCACCATTAAGTAATATTAAACATTCAAGTAACCATTCCAATAGTTAAGTACATAGGCTAACAGTGATTAATCAATAAAAATAGAAAGGGTAAATATTAATGCAGTAACCATCACTCAACACTAAACTAAATAGTAATGATATACCAAGTAATCCGCATCCCGTTCAATTGATAGAAATTAATGTAGTAAGAACCTACCAACCTGTGATTTCTAAATGATAACGGTTATTGAAGGTGAGGGACAACAATTGTGGGGGTTTCACTCAGTGAATTATTCCTGGCATCTGGTTCCTACTTCAGGGCCATTAATCGGTTCATTCCCCACACTTTCATCGACGCTTGCATAAGTTAATGGTGTGAATACATACTCCTCGTTACCCAGCATGCCGGGCGTTCTCTCCAGCGGGTAAGGGGTTCTCTTTTTTATTTTCCTTTCACTTGGCATATCAGAGTGCACACGGTAATAGTTGATAAGGTTGAACATTTCCTCGCCTGAAAGAAATAGTATTCGTGGTGAAAAGATATTACAAGAATAACCACATATTAGGATATCAAGAGCATAAGGTGTAATTCCTCTCGAAACATCTCTGTCATTTCCCCCTCGGCTTTTGCGCGTAAAACCCCCCTACCCCCCAAAACTCCTAAGATCGCTGTTATTCCTGAAAACCCCCCGGAAACAGGAAAGCCTCTAGAAGTTTTTTTGTCCCAAAATGTGTGTGTATAAATATTACAATATTTCACAT
>20140323090
TGTTTCACATTTACATATATGTACTTATTACATATATTTATTGAATGACATAACAGTACATGATATGATATATATATATGTATTATCACCATTAAGTAATATTAAACATTCAAGTAACCATTCCAATAATTAAGTACATAGGCTAACAGTGATTAATCAATAAAAATAGAAAGGGTAAATATTAATGCAGTAACCATCACTCAACACTAAACTAAATAGTAATGATATACCAAGTAATCCGCATCCCGTTCAATTGATAGAAATTAATGTAGTAAGAACCTACCAACCTGTGATTTCTAAATGATAACGGTTATTGAAGGTGAGGGACAACAATTGTGGGGGTTTCACTCAGTGAATTATTCCTGGCATCTGGTTCCTACTTCAGGGCCATTAATCGGTTCATTCCCCACACTTTCATCGACGCTTGCATAAGTTAATGGTGTGAATACATACTCCTCGTTACCCAGCATGCCGGGCGTTCTCTCCAGCGGGTAAGGGGTTCTCTTTTTTATTTTCCTTTCACTTGGCATATCAGAGTGCACACGGTAATAGCTGATAAGGTTGAACATTTCCTCGCCTGAAAGAAATAGTATTCGTGGTGAAAAGATATTACAAGAATAACCACATATTAGGATATCAAGAGCATAAGGTGTAATTCCTCTCGAAACATCTCTGTCATTTCCCCCTCGGCTTTTGCGCGTAAAACCCCCCTACCCCCCAAAACTCCTAAGATCGCTGTTATTCCTGAAAACCCCCCGGAAACAGGAAAGCCTCTAGAAGTTTTTTTGTCCCAAAATGTGTGTGTATAAATATTACAATATTTCACAT
>20140323091
TGTTTCACATTTACATATATGTACTTATTACATATATTTATTGAATGACATAACAGTACATGATATAATATATATATGTATTATCACCATTAAGTAATATTAAACATTCAAGTAACCATTCCAATAACTAAGTACATAGGCTAACAGTGATTAATCAATAAAAATAGAAAGGGTAAATATTAATGCAGTAACCATCACTCAACACTAAACTAAATAGTAATGATATACCAAGTAATCCGCATCCCGTTCAATTGATAGAAATTAATGTAGTAAGAACCTACCAACCTGTGATTTCTAAATGATAACGGTTATTGAAGGTGAGGGACAACAATTGTGGGGGTTTCACTCAGTGAATTATTCCTGGCATCTGGTTCCTACTTCAGGGCCATTAATCGGTTCATTCCCCACACTTTCATCGACGCTTGCATAAGTTAATGGTGTGAATACATACTCCTCGTTACCCAGCATGCCGGGCGTTCTCTCCAGCGGGTAAGGGGTTCTCTTTTTTATTTTCCTTTCACTTGGCATATCAGAGTGCACACGGTAATAGTTGATAAGGTTGAACATTTCCTCGCCTGAAAGAAATAGTATTCGTGGTGAAAAGATATTACAAGAATAACCACATATTAGGATATCAAGAGCATAAGGTGTAATTCCTCTCGAAACATCTCTGTCATTTCCCCCTCGGCTTTTGCGCGTAAAACCCCCCTACCCCCCAAAACTCCTAAGATCGCTGTTATTCCTGAAAACCCCCCGGAAACAGGAAAGCCTCTAGAAGTTTTTTTGTCCCAAAATGTGTGTGTATAAATATTACAATATTTCACAT
>20140323092
TGTTTCACATTTACATATATGTACTTATTACATATATTTATTGAATGACATAACAGTACATGATATAATATATATATGTATTATCACCATTAAGTAATATTAAACATTCAAGTAACCATTCCAATAACTAAGTACATAGGCTAACAGTGATTAATCAATAAAAATAGAAAGGGTAAATATTAATGCAGTAACCATCACTCAACACTAAACTAAATAGTAATGATATACCAAGTAATCCGCATCCCGTTCAATTGATAGAAATTAATGTAGTAAGAACCTACCAACCTGTGATTTCTAAATGATAACGGTTATTGAAGGTGAGGGACAACAATTGTGGGGGTTTCACTCAGTGAATTATTCCTGGCATCTGGTTCCTACTTCAGGGCCATTAATCGGTTCATTCCCCACACTTTCATCGACGCTTGCATAAGTTAATGGTGTGAATACATACTCCTCGTTACCCAGCATGCCGGGCGTTCTCTCCAGCGGGTAAGGGGTTCTCTTTTTTATTTTCCTTTCACTTGGCATATCAGAGTGCACACGGTAATAGTTGATAAGGTTGAACATTTCCTCGCCTGAAAGAAATAGTATTCGTGGTGAAAAGATATTACAAGAATAACCACATATTAGGATATCAAGAGCATAAGGTGTAATTCCTCTCGAAACATCTCTGTCATTTCCCCCTCGGCTTTTGCGCGTAAAACCCCCCTACCCCCCAAAACTCCTAAGATCGCTGTTATTCCTGAAAACCCCCCGGAAACAGGAAAGCCTCTAGAAGTTTTTTTGTCCCAAAATGTGTGTGTATAAATATTACAATATTTCACAT
>20140323094
TGTTTCACATTTACATATATGTACTTATTACATATATTTATTGAATGACATAACAGTACATGATATGATATATATATATATGTATTATCACCATTAAGTAATATTAAACATTCAAGTAACCATTCCAATAATTAAGTACATAGGCTAACAGTGATTAATCAATAAAAATAGAAAGGGTAAATATTAATGCAGTAACCATCACTCAACACTAAACTAAATAGTAATGATATACCAAGTAATCCGCATCCCGTTCAATTGATAGAAATTAATGTAGTAAGAACCTACCAACCTGTGATTTCTAAATGATAACGGTTATTGAAGGTGAGGGACAACAATTGTGGGGGTTTCACTCAGTGAATTATTCCTGGCATCTGGTTCCTACTTCAGGGCCATTAATCGGTTCATTCCCCACACTTTCATCGACGCTTGCATAAGTTAATGGTGTGAATACATACTCCTCGTTACCCAGCATGCCGGGCGTTCTCTCCAGCGGGTAAGGGGTTCTCTTTTTTATTTTCCTTTCACTTGGCATATCAGAGTGCACACGGTAATAGTTGATAAGGTTGAACATTTCCTCGCCTGAAAGAAATAGTATTCGTGGTGAAAAGATATTACAAGAATAACCACATATTAGGATATCAAGAGCATAAGGTGTAATTCCTCTCGAAACATCTCTGTCATTTCCCCCTCGGCTTTTGCGCGTAAAACCCCCCTACCCCCCAAAACTCCTAAGATCGCTGTTATTCCTGAAAACCCCCCGGAAACAGGAAAGCCTCTAGAAGTTTTTTTGTCCCAAAATGTGTGTGTATAAATATTACAATATTTCACAT
>20140323096
TGTTTCACATTTACATATATGTACTTATTACATATATTTATTGAATGACATAACAGTACATGATATAATATATATATATGTATTATCACCATTAAGTAATATTAAACATTCAAGTAACCATTCCAATAACTAAGTACATAGGCTAACAATGATTAATCAATAAAAATAGAAAGGGTAAATATTAATGCAGTAACCATCACTCAACACTAAATTAAATAGTAATGATATACCAAGTAATCCGCATCCCGTTCAATTGATAGAAATTAATGTAGTAAGAACCTACCAACCTGTGATTTCTAAATGATAACGGTTATTGAAGGTGAGGGACAACAATTGTGGGGGTTTCACTCAGTGAATTATTCCTGGCATCTGGTTCCTACTTCAGGGCCATTAATCGGTTCATTCCCCACACTTTCATCGACGCTTGCATAAGTTAATGGTGTGAATACATACTCCTCGTTACCCAGCATGCCGGGCGTTCTCTCCAGCGGGTAAGGGGTTCTCTTTTTTATTTTCCTTTCACTTGGCATATCAGAGTGCACACGGTAATAGTTGATAAGGTTGAACATTTCCTCGCCTGAAAGAAATAGTATTCGTGGTGAAAAGATATTACAAGAATAACCACATATTAGGATATCAAGAGCATAAGGTGTAATTCCTCTCGAAACATCTCTGTCATTTCCCCCTCGGCTTTTGCGCGTAAAACCCCCCTACCCCCCAAAACTCCTAAGATCGCTGTTATTCCTGAAAACCCCCCGGAAACAGGAAAGCCTCTAGAAGTTTTTTTGTCCCAAAATGTGTGTGTATAAATATTACAATATTTCACAT
>20140323097
TGTTTCACATTTACATATATGTACTTATTACATATATTTATTGAATGACATAACAGTACATGATATAATATATATATATGTATTATCACCATTAAGTAATATTAAACATTCAAGTAACCATTCCAATAACTAAGTACATAGGCTAACAGTGATTAATCAATAAAAATAGAAAGGGTAAATATTAATGCAGTAACCATCACTCAACACTAAACTAAATAGTAATGATATACCAAGTAATCCGCATCCCGTTCAATTGATAGAAATTAATGTAGTAAGAACCTACCAACCTGTGATTTCTAAATGATAACGGTTATTGAAGGTGAGGGACAACAATTGTGGGGGTTTCACTCAGTGAATTATTCCTGGCATCTGGTTCCTACTTCAGGGCCATTAATCGGTTCATTCCCCACACTTTCATCGACGCTTGCATAAGTTAATGGTGTGAATACATACTCCTCGTTACCCAGCATGCCGGGCGTTCTCTCCAGCGGGTAAGGGGTTCTCTTTTTTATTTTCCTTTCACTTGGCATATCAGAGTGCACACGGTAATAGTTGATAAGGTTGAACATTTCCTCGCCTGAAAGAAATAGTATTCGTGGTGAAAAGATATTACAAGAATAACCACATATTAGGATATCAAGAGCATAAGGTGTAATTCCTCTCGAAACATCTCTGTCATTTCCCCCTCGGCTTTTGCGCGTAAAACCCCCCTACCCCCCAAAACTCCTAAGATCGCTGTTATTCCTGAAAACCCCCCGGAAACAGGAAAGCCTCTAGAAGTTTTTTTGTCCCAAAATGTGTGTGTATAAATATTACAATATTTCACAT
>20140323098
TGTTTCACATTTACATATATGTACTTATTACATATATTTATTGAATGACATAACAGTACATGATATGATATATATATATGTATTATCACCATTAAGTAATATTAAGCATTCAAGTAACCATTCCAATAAGTAAGTACATAGGCTAACAGTGATTAACCAATAAAAATAGAAAGGGTAAATGTTAATGCAGTAACCATCACTCAGCACTAAACTAAATAGTAATGATATACCAAGTAATCCACATCCCGTTCAATTGATAGAAATTAATGTAGTAAGAACCTACCAACCTGTGATTTCTAAATGATAACGGTTATTGAAGGTGAGGGACAACAATTGTGGGGGTTTCACTCAGTGAATTATTCCTGGCATCTGGTTCCTACTTCAGGGCCATTAACCGGTTCATTCCCCACACTTTCATCGACGCTTGCATAAGTTAATGGTGTGAATACATACTCCTCGTTACCCAGCATGCCGGGCGTTCTCTCCAGCGGGTAAGGGGTTCTCTTTTTTATTTTCCTTTCACTTGGCATATCAGAGTGCACACGGTAATAGTTGATAAGGTTGAACATTTCCTCGCCTGAAAGAAATAGTATTCGTGGTGAAAAGATATTACAAGAATAACCACATATTAGGATATCAAGAGCATAAGGTGTAATTCCTCTCGAAACATCTCTGTCATTTCCCCCTCGGCTTTTGCGCGTAAAACCCCCCTACCCCCCAAAACTCCTAAGATCGCTGTTATTCCTGAAAACCCCCCGGAAACAGGAAAGCCTCTAGAAGTTTTTTTGTCCCAAAATGTGTGTGTATAAATATTACAATATTTCACAT
>20140323099
TGTTTCACATTTACATATATGTACTTATTACATATATTTATTGAATGACATAACAGTACATGATATAATATATATATATGTATTATCACCATTAAGTAATATTAAACATTCAAGTAACCATTCCAATAGTTAAGTACATAGGCTAACAGTGATTAATCAATAAAAATAGAAAGGGTAAATATTAATGCAGTAACCATCACTCAACACTAAACTAAATAGTAATGATATACCAAGTAATCCGCATCCCGTTCAATTGATAGAAATTAATGTAGTAAGAACCTACCAACCTGTGATTTCTAAATGATAACGGTTATTGAAGGTGAGGGACAACAATTGTGGGGGTTTCACTCAGTGAATTATTCCTGGCATCTGGTTCCTACTTCAGGGCCATTAATCGGTTCATTCCCCACACTTTCATCGACGCTTGCATAAGTTAATGGTGTGAATACATACTCCTCGTTACCCAGCATGCCGGGCGTTCTCTCCAGCGGGTAAGGGGTTCTCTTTTTTATTTTCCTTTCACTTGGCATATCAGAGTGCACACGGTAATAGTTGATAAGGTTGAACATTTCCTCGCCTGAAAGAAATAGTATTCGTGGTGAAAAGATATTACAAGAATAACCACATATTAGGATATCAAGAGCATAAGGTGTAATTCCTCTCGAAACATCTCTGTCATTTCCCCCTCGGCTTTTGCGCGTAAAACCCCCCTACCCCCCAAAACTCCTAAGATCGCTGTTATTCCTGAAAACCCCCCGGAAACAGGAAAGCCTCTAGAAGTTTTTTTGTCCCAAAATGTGTGTGTATAAATATTACAATATTTCACAT
>20140323100
TGTTTCACATTTACATATATGTACTTATTACATATATTTATTGAATGACATAACAGTACATGATATAATATATATATGTATTATCACCATTAAGTAATATTAAACATTCAAGTAACCATTCCAATAACTAAGTACATAGGCTAACAGTGATTAATCAATAAAAATAGAAAGGGTAAATATTAATGCAGTAACCATCACTCAACACTAAACTAAATAGTAATGATATACCAAGTAATCCGCATCCCGTTCAATTGATAGAAATTAATGTAGTAAGAACCTACCAACCTGTGATTTCTAAATGATAACGGTTATTGAAGGTGAGGGACAACAATTGTGGGGGTTTCACTCAGTGAATTATTCCTGGCATCTGGTTCCTACTTCAGGGCCATTAATCGGTTCATTCCCCACACTTTCATCGACGCTTGCATAAGTTAATGGTGTGAATACATACTCCTCGTTACCCAGCATGCCGGGCGTTCTCTCCAGCGGGTAAGGGGTTCTCTTTTTTATTTTCCTTTCACTTGGCATATCAGAGTGCACACGGTAATAGTTGATAAGGTTGAACATTTCCTCGCCTGAAAGAAATAGTATTCGTGGTGAAAAGATATTACAAGAATAACCACATATTAGGATATCAAGAGCATAAGGTGTAATTCCTCTCGAAACATCTCTGTCATTTCCCCCTCGGCTTTTGCGCGTAAAACCCCCCTACCCCCCAAAACTCCTAAGATCGCTGTTATTCCTGAAAACCCCCCGGAAACAGGAAAGCCTCTAGAAGTTTTTTTGTCCCAAAATGTGTGTGTATAAATATTACAATATTTCACAT
>20140323102
TGTTTCACATTTACATATATGTACTTATTACATATATTTATTGAATGACATAACAGTACATGATATGATATATATATATATGTATTATCACCATTAAGTAATATTAAACACTCAAGTAACCATTCCAATAGTTAAGTACATAGGCTAACAGTGATTAATCAATAAAAATAGAAAGGGTAAATATTAATGCAGTAACCATCACTCAACACTAAACTAAATAGTAATGATATACCAAGTAATCCGCATCCCGTTCAATTGATAGAAATTAATGTAGTAAGAACCTACCAACCTGTGATTTCTAAATGATAACGGTTATTGAAGGTGAGGGACAACAATTGTGGGGGTTTCACTCAGTGAATTATTCCTGGCATCTGGTTCCTACTTCAGGGCCATTAATCGGTTCACTCCCCACACTTTCATCGACGCTTGCATAAGTTAATGGTGTGAATACATACTCCTCGTTACCCAGCATGCCGGGCGTTCTCTCCAGCGGGTAAGGGGTTCTCTTTTTTATTTTCCTTTCACTTGGCATATCAGAGTGCACACGGTAATAGTTGATAAGGTTGAACATTTCCTCGCCTGAAAGAAATAGTATTCGTGGTGAAAAGATATTACAAGAATAACCACATATTAGGATATCAAGAGCATAAGGTGTAATTCCTCTCGAAACATCTCTGTCATTTCCCCCTCGGCTTTTGCGCGTAAAACCCCCCTACCCCCCAAAACTCCTAAGATCGCTGTTATTCCTGAAAACCCCCCGGAAACAGGAAAGCCTCTAGAAGTTTTTTTGTCCCAAAATGTGTGTGTATAAATATTACAATATTTCACAT
>20140323103
TGTTTCACATTTACATATATGTACTTATTACATATATTTATTGAATGACATAACAGTACATGATATGATATATATATATATGTATTATCACCATTAAGTAATATTAAACACTCAAGTAACCATTCCAATAGCTAAGTACATAGGCTAACAGTGATTAATCAATAAAAATAGAAAGGGTAAATATTAATGCAGTAACCATCACTCAACACTAAACTAAATAGTAATGATATACCAAGTAATCCGCATCCCGTTCAATTGATAGAAATTAATGTAGTAAGAACCTACCAACCTGTGATTTCTAAATGATAACGGTTATTGAAGGTGAGGGACAACAATTGTGGGGGTTTCACTCAGTGAATTATTCCTGGCATCTGGTTCCTACTTCAGGGCCATTAATCGGTTCACTCCCCACACTTTCATCGACGCTTGCATAAGTTAATGGTGTGAATACATACTCCTCGTTACCCAGCATGCCGGGCGTTCTCTCCAGCGGGTAAGGGGTTCTCTTTTTTATTTTCCTTTCACTTGGCATATCAGAGTGCACACGGTAATAGTTGATAAGGTTGAACATTTCCTCGCCTGAAAGAAATAGTATTCGTGGTGAAAAGATATTACAAGAATAACCACATATTAGGATATCAAGAGCATAAGGTGTAATTCCTCTCGAAACATCTCTGTCATTTCCCCCTCGGCTTTTGCGCGTAAAACCCCCCTACCCCCCAAAACTCCTAAGATCGCTGTTATTCCTGAAAACCCCCCGGAAACAGGAAAGCCTCTAGAAGTTTTTTTGTCCCAAAATGTGTGTGTATAAATATTACAATATTTCACAT
>20140323104
TGTTTCACATTTACATATATGTACTTATTACATATATTTATTGAATGACATAACAGTACATGATATGATATATATATATATGTATTATCACCATTAAGTAATATTAAACATTCAAGTAACCATTCCAATAGTTAAGTACATAGGCTAACAGTGATTAATCAATAAAAATAGAAAGGGTAAATATTAATGCAGTAACCATCACTCAACACTAAACTAAATAGTAATGATATACCAAGTAATCCGCATCCCGTTCAATTGATAGAAATTAATGTAGTAAGAACCTACCAACCTGTGATTTCTAAATGATAACGGTTATTGAAGGTGAGGGACAACAATTGTGGGGGTTTCACTCAGTGAATTATTCCTGGCATCTGGTTCCTACTTCAGGGCCATTAATCGGGTCATTCCCCACACTTTCATCGACGCTTGCATAAGTTAATGGTGTGAATACATACTCCTCGTTACCCAGCATGCCGGGCGTTCTCTCCAGCGGGTAAGGGGTTCTCTTTTTTATTTTCCTTTCACTTGGCATATCAGAGTGCACACGGTAATAGTTGATAAGGTTGAACATTTCCTCGCCTGAAAGAAATAGTATTCGTGGTGAAAAGATATTACAAGAATAACCACATATTAGGATATCAAGAGCATAAGGTGTAATTCCTCTCGAAACATCTCTGTCATTTCCCCCTCGGCTTTTGCGCGTAAAACCCCCCTACCCCCCAAAACTCCTAAGATCGCTGTTATTCCTGAAAACCCCCCGGAAACAGGAAAGCCTCTAGAAGTTTTTTTGTCCCAAAATGTGTGTGTATAAATATTACAATATTTCACAT
>20140323105
TGTTTCACATTTACATATATGTACTTATTACATATATTTATTGAATGACATAACAGTACATGATATGATATATATATATATGTATTATCACCATTAAGTAATATTAAACACTCAAGTAACCATTCCAATAGTTAAGTACATAGGCTAACAGTGATTAATCAATAAAAATAGAAAGGGTAAATATTAATGCAGTAACCATCACTCAACACTAAACTAAATAGTAATGATATACCAAGTAATCCGCATCCCGTTCAATTGATAGAAATTAATGTAGTAAGAACCTACCAACCTGTGATTTCTAAATGATAACGGTTATTGAAGGTGAGGGACAACAATTGTGGGGGTTTCACTCAGTGAACTATTCCTGGCATCTGGTTCCTACTTCAGGGCCATTAATCGGTTCACTCCCCACACTTTCATCGACGCTTGCATAAGTTAATGGTGTGAATACATACTCCTCGTTACCCAGCATGCCGGGCGTTCTCTCCAGCGGGTAAGGGGTTCTCTTTTTTATTTTCCTTTCACTTGGCATATCAGAGTGCACACGGTAATAGTTGATAAGGTTGAACATTTCCTCGCCTGAAAGAAATAGTATTCGTGGTGAAAAGATATTACAAGAATAACCACATATTAGGATATCAAGAGCATAAGGTGTAATTCCTCTCGAAACATCTCTGTCATTTCCCCCTCGGCTTTTGCGCGTAAAACCCCCCTACCCCCCAAAACTCCTAAGATCGCTGTTATTCCTGAAAACCCCCCGGAAACAGGAAAGCCTCTAGAAGTTTTTTTGTCCCAAAATGTGTGTGTATAAATATTACAATATTTCACAT
>20140323106
TGTTTCACATTTACATATATGTACTTATTACATATATTTATTGAATGACATAACAGTACATGATATGATATATATATATATGTATTATCACCATTAAGTAATATTAAACACTCAAGTAACCATTCCAATAGTTAAGTACATAGGCTAACAGTGATTAATCAATAAAAATAGAAAGGGTAAATATTAATGCAGTAACCATCACTCAACACTAAACTAAATAGTAATGATATACCAAGTAATCCGCATCCCGTTCAATTGATAGAAATTAATGTAGTAAGAACCTACCAACCTGTGATTTCTAAATGATAACGGTTATTGAAGGTGAGGGACAACAATTGTGGGGGTTTCACTCAGTGAATTATTCCTGGCATCTGGTTCCTACTTCAGGGCCATTAATTGGTTCACTCCCCACACTTTCATCGACGCTTGCATAAGTTAATGGTGTGAATACATACTCCTCGTTACCCAGCATGCCGGGCGTTCTCTCCAGCGGGTAAGGGGTTCTCTTTTTTATTTTCCTTTCACTTGGCATATCAGAGTGCACACGGTAATAGTTGATAAGGTTGAACATTTCCTCGCCTGAAAGAAATAGTATTCGTGGTGAAAAGATATTACAAGAATAACCACATATTAGGATATCAAGAGCATAAGGTGTAATTCCTCTCGAAACATCTCTGTCATTTCCCCCTCGGCTTTTGCGCGTAAAACCCCCCTACCCCCCAAAACTCCTAAGATCGCTGTTATTCCTGAAAACCCCCCGGAAACAGGAAAGCCTCTAGAAGTTTTTTTGTCCCAAAATGTGTGTGTATAAATATTACAATATTTCACAT
>20140323107
TGTTTCACATTTACATATATGTACTTATTACATATATTTATTGAATGACATAACAGTACATGATATGATATATATATATATGTATTATCACCATTAAGTAATATTAAACACTCAAGTAACCATTCCAATAGTTAAGTACATAGGCTAACAGTGATTAATCAATAAAAATAGAAAGGGTAAATATTAATGCAGTAACCATCACTCAACACTAAACTAAATAGTAATGATATACCAAGTAATCCGCATCCCGTTCAATTGATAGAAATTAATGTAGTAAGAACCTACCAACCTGTGATTTCTAAATGATAACGGTTATTGAAGGTGAGGGACAACAATTGTGGGGGTTTCACTCAGTGAATTATTCCTGGCATCTGGTTCCTACTTCAGGGCCATTAATTGGTTCACTCCCCACACTTTCATCGACGCTTGCATAAGTTAATGGTGTGAATACATACTCCTCGTTACCCAGCATGCCGGGCGTTCTCTCCAGCGGGTAAGGGGTTCTCTTTTTTATTTTCCTTTCACTTGGCATATCAGAGTGCACACGGTAATAGTTGATAAGGTTGAACATTTCCTCGCCTGAAAGAAATAGTATTCGTGGTGAAAAGATATTACAAGAATAACCACATATTAGGATATCAAGAGCATAAGGTGTAATTCCTCTCGAAACATCTCTGTCATTTCCCCCTCGGCTTTTGCGCGTAAAACCCCCCTACCCCCCAAAACTCCTAAGATCGCTGTTATTCCTGAAAACCCCCCGGAAACAGGAAAGCCTCTAGAAGTTTTTTTGTCCCAAAATGTGTGTGTATAAATATTACAATATTTCACAT
>20140323108
TGTTTCACATTTACATATATGTACTTATTACATATATTTATTGAATGACATAACAGTACATGATATGATATATATATATGTATTATCACCATTAAGTAATATTAAACATTCAAGTAACCATTCCAATAATTAAGTACATAGGCTAACAGTGATTAATCAATAAAAATAGAAAGGGTAAATATTAATGCAGTAACCATCACTCAACACTAAACTAAATAGTAATGATATACCAAGTAATCCGCATCCCGTTCAATTGATAGAAATTAATGTAGTAAGAACCTACCAACCTGTGATTTCTAAATGATAACGGTTATTGAAGGTGAGGGACAACAATTGTGGGGGTTTCACTCAGTGAATTATTCCTGGCATCTGGTTCCTACTTCAGGGCCATTAATCGGTTCATTCCCCACACTTTCATCGACGCTTGCATAAGTTAATGGTGTGAATACATACTCCTCGTTACCCAGCATGCCGGGCGTTCTCTCCAGCGGGTAAGGGGTTCTCTTTTTTATTTTCCTTTCACTTGGCATATCAGAGTGCACACGGTAATAGTTGATAAGGTTGAACATTTCCTCGCCTGAAAGAAATAGTATTCGTGGTGAAAAGATATTACAAGAATAACCACATATTAGGATATCAAGAGCATAAGGTGTAATTCCTCTCGAAACATCTCTGTCATTTCCCCCTCGGCTTTTGCGCGTAAAACCCCCCTACCCCCCAAAACTCCTAAGATCGCTGTTATTCCTGAAAACCCCCCGGAAACAGGAAAGCCTCTAGAAGTTTTTTTGTCCCAAAATGTGTGTGTATAAATATTACAATATTTCACAT
>20140323109
TGTTTCACATTTACATATATGTACTTATTACATATATTTATTGAATGACATAACAGTACATGATATGATATATATATATGTATTATCACCATTAAGTAATATTAAACATTCAAGTAACCATTCCAATAGTTAAGTACATAGGCTAACAGTGATTAATCAATAAAAATAGAAAGGGTAAATATTAATGCAGTAACCATCACTCAACACTAAACTAAATAGTAATGATATACCAAGTAATCCGCATCCCGTTCAATTGATAGAAATTAATGTAGTAAGAACCTACCAACCTGTGATTTCTAAATGATAACGGTTATTGAAGGTGAGGGACAACAATTGTGGGGGTTTCACTCAGTGAATTATTCCTGGCATCTGGTTCCTACTTCAGGGCCATTAATCGGTTCATTCCCCACACTTTCATCGACGCTTGCATAAGTTAATGGTGTGAATACATACTCCTCGTTACCCAGCATGCCGGGCGTTCTCTCCAGCGGGTAAGGGGTTCTCTTTTTTATTTTCCTTTCACTTGGCATATCAGAGTGCACACGGTAATAGTTGATAAGGTTGAACATTTCCTCGCCTGGAAGAAATAGTATTCGTGGTGAAAAGATATTACAAGAATAACCACATATTAGGATATCAAGAGCATAAGGTGTAATTCCTCTCGAAACATCTCTGTCATTTCCCCCTCGGCTTTTGCGCGTAAAACCCCCCTACCCCCCAAAACTCCTAAGATCGCTGTTATTCCTGAAAACCCCCCGGAAACAGGAAAGCCTCTAGAAGTTTTTTTGTCCCAAAATGTGTGTGTATAAATATTACAATATTTCACAT
>20140323110
TGTTTCACATTTACATATATGTACTTATTACATATATTTATTGAATGACATAACAGTACATGATATAATATATATATATGTATTATCACCATTAAGTAATATTAAACATTCAAGTAACCATTCCAATAACTAAGTACATAGGCTAACAGTGATTAATCAATAAAAATAGAAAGGGTAAATATTAATGCAGTAACCATCACTCAACACTAAACTAAATAGTAATGATATACCAAGTAATCCGCATCCCGTTCAATTGATAGAAATTAATGTAGTAAGAACCTACCAACCTGTGATTTCTAAATGATAACGGTTATTGAAGGTGAGGGACAACAATTGTGGGGGTTTCACTCAGTGAATTATTCCTGGCATCTGGTTCCTACTTCAGGGCCATTAATCGGTTCATTCCCCACACTTTCATCGACGCTTGCATAAGTTAATGGTGTGAATACATACTCCTCGTTACCCAGCATGCCGGGCGTTCTCTCCAGCGGGTAAGGGGTTCTCTTTTTTATTTTCCTTTCACTTGGCATATCAGAGTGCACACGGTAATAGTTGATAAGGTTGAACATTTCCTCGCCTGAAAGAAATAGTATTCGTGGTGAAAAGATATTACAAGAATAACCACATATTAGGATATCAAGAGCATAAGGTGTAATTCCTCTCGAAACATCTCTGTCATTTCCCCCTCGGCTTTTGCGCGTAAAACCCCCCTACCCCCCAAAACTCCTAAGATCGCTGTTATTCCTGAAAACCCCCCGGAAACAGGAAAGCCTCTAGAAGTTTTTTTGTCCCAAAATGTGTGTGTATAAATATTACAATATTTCACAT
>20140323111
TGTTTCACATTTACATATATGTACTTATTACATATATTTATTGAATGACATAACAGTACATGATATGATATATATATATGTATTATCACCATTAAGTAATATTAAACATTCAAGTAACCATTCCAATAATTAAGTACATAGGCTAACAGTGATTAATCAATAAAAATAGAAAGGGTAAATATTAATGCAGTAACCATCACTCAACACTAAACTAAATAGTAATGATATACCAAGTAATCCGCATCCCGTTCAATTGATAGAAATTAATGTAGTAAGAACCTACCAACCTGTGATTTCTAAATGATAACGGTTATTGAAGGTGAGGGACAACAATTGTGGGGGTTTCACTCAGTGAATTATTCCTGGCATCTGGTTCCTACTTCAGGGCCATTAATCGGTTCATTCCCCACACTTTCATCGACGCTTGCATAAGTTAATGGTGTGAATACATACTCCTCGTTACCCAGCATGCCGGGCGTTCTCTCCAGCGGGTAAGGGGTTCTCTTTTTTATTTTCCTTTCACTTGGCATATCAGAGTGCACACGGTAATAGTTGATAAGGTTGAACATTTCCTCGCCTGAAAGAAATAGTATTCGTGGTGAAAAGATATTACAAGAATAACCACATATTAGGATATCAAGAGCATAAGGTGTAATTCCTCTCGAAACATCTCTGTCATTTCCCCCTCGGCTTTTGCGCGTAAAACCCCCCTACCCCCCAAAACTCCTAAGATCGCTGTTATTCCTGAAAACCCCCCGGAAACAGGAAAGCCTCTAGAAGTTTTTTTGTCCCAAAATGTGTGTGTATAAATATTACAATATTTCACAT
>20140323112
TGTTTCACATTTACATATATGTACTTATTACATATATTTATTGAATGACATAACAGTACATGATATGATATATATATATGTATTATCACCATTAAGTAATATTAAACATTCAAGTAACCATTCCAATAATTAAGTACATAGGCTAACAGTGATTAATCAATAAAAATAGAAAGGGTAAATATTAATGCAGTAACCATCACTCAACACTAAACTAAATAGTAACGATATACCAAGTAATCCGCATCCCGTTCAATTGATAGAAATTAATGTAGTAAGAACCTACCAACCTGTGATTTCTAAATGATAACGGTTATTGAAGGTGAGGGACAACAATTGTGGGGGTTTCACTCAGTGAATTATTCCTGGCATCTGGTTCCTACTTCAGGGCCATTAATCGGTTCATTCCCCACACTTTCATCGACGCTTGCATAAGTTAATGGTGTGAATACATACTCCTCGTTACCCAGCATGCCGGGCGTTCTCTCCAGCGGGTAAGGGGTTCTCTTTTTTATTTTCCTTTCACTTGGCATATCAGAGTGCACACGGTAATAGTTGATAAGGTTGAACATTTCCTCGCCTGAAAGAAATAGTATTCGTGGTGAAAAGATATTACAAGAATAACCACATATTAGGATATCAAGAGCATAAGGTGTAATTCCTCTCGAAACATCTCTGTCATTTCCCCCTCGGCTTTTGCGCGTAAAACCCCCCTACCCCCCAAAACTCCTAAGATCGCTGTTATTCCTGAAAACCCCCCGGAAACAGGAAAGCCTCTAGAAGTTTTTTTGTCCCAAAATGTGTGTGTATAAATATTACAATATTTCACAT
>20140323113
TGTTTCACATTTACATATATGTACTTATTACATATATTTATTGAATGACATAACAGTACATGATATGATATATATATATGTATTATCACCATTAAGTAATATTAAACATTCAAGTAACCATTCCAATAATTAAGTACATAGGCTAACAGTGATTAATCAATAAAAATAGAAAGGGTAAATATTAATGCAGTAACCATCACTCAACACTAAACTAAATAGTAATGATATACCAAGTAATCCGCATCCCGTTCAATTGATAGAAATTAATGTAGTAAGAACCTACCAACCTGTGATTTCTAAATGATAACGGTTATTGAAGGTGAGGGACAACAATTGTGGGGGTTTCACTCAGTGAATTATTCCTGGCATCTGGTTCCTACTTCAGGGCCATTAATCGGTTCATTCCCCACACTTTCATCGACGCTTGCATAAGTTAATGGTGTGAATACATACTCCTCGTTACCCAGCATGCCGGGCGTTCTCTCCAGCGGGTAAGGGGTTCTCTTTTTTATTTTCCTTTCACTTGGCATATCAGAGTGCACACGGTAATAGTTGATAAGGTTGAACATTTCCTCGCCTGAAAGAAATAGTATTCGTGGTGAAAAGATATTACAAGAATAACCACATATTAGGATATCAAGAGCATAAGGTGTAATTCCTCTCGAAACATCTCTGTCATTTCCCCCTCGGCTTTTGCGCGTAAAACCCCCCTACCCCCCAAAACTCCTAAGATCGCTGTTATTCCTGAAAACCCCCCGGAAACAGGAAAGCCTCTAGAAGTTTTTTTGTCCCAAAATGTGTGTGTATAAATATTACAATATTTCACAT
>20140323114
TGTTTCACATTTACATATATGTACTTATTACATATATTTATTGAATGACATAACAGTACATGATATGATATATATATATGTATTATCACCATTAAGTAATATTAAACATTCAAGTAACCATTCCAATAATTAAGTACATAGGCTAACAGTGATTAATCAATAAAAATAGAAAGGGTAAATATTAATGCAGTAACCATCACTCAACACTAAACTAAATAGTAATGATATACCAAGTAATCCGCATCCCGTTCAATTGATAGAAATTAATGTAGTAAGAACCTACCAACCTGTGATTTCTAAATGATAACGGTTATTGAAGGTGAGGGACAACAATTGTGGGGGTTTCACTCAGTGAATTATTCCTGGCATCTGGTTCCTACTTCAGGGCCATTAATCGGTTCATTCCCCACACTTTCATCGACGCTTGCATAAGTTAATGGTGTGAATACATACTCCTCGTTACCCAGCATGCCGGGCGTTCTCTCCAGCGGGTAAGGGGTTCTCTTTTTTATTTTCCTTTCACTTGGCATATCAGAGTGCACACGGTAATAGTTGATAAGGTTGAACATTTCCTCGCCTGAAAGAAATAGTATTCGTGGTGAAAAGATATTACAAGAATAACCACATATTAGGATATCAAGAGCATAAGGTGTAATTCCTCTCGAAACATCTCTGTCATTTCCCCCTCGGCTTTTGCGCGTAAAACCCCCCTACCCCCCAAAACTCCTAAGATCGCTGTTATTCCTGAAAACCCCCCGGAAACAGGAAAGCCTCTAGAAGTTTTTTTGTCCCAAAATGTGTGTGTATAAATATTACAATATTTCACAT
>20140323115
TGTTTCACATTTACATATATGTACTTATTACATATATTTATTGAATGACATAACAGTACATGATATGATATATATATATATGTATTATCACCATTAAGTAATATTAAACACTCAAGTAACCATTCCAATAGCTAAGTACATAGGCTAACAGTGATTAATCAATAAAAATAGAAAGGGTAAATATTAATGCAGTAACCATCACTCAACACTAAACTAAATAGTAATGATATACCAAGTAATCCACATCCCGTTCAATTGATAGAAATTAATGTAGTAAGAACCTACCAACCTGTGATTTCTAAATGATAACGGTTATTGAAGGTGAGGGACAACAATTGTGGGGGTTTCACTCAGTGAATTATTCCTGGCATCTGGTTCCTACTTCAGGGCCATTAATCGGTTCACTCCCCACACTTTCATCGACGCTTGCATAAGTTAATGGTGTGAATACATACTCCTCGTTACCCAGCATGCCGGGCGTTCTCTCCAGCGGGTAAGGGGTTCTCTTTTTTATTTTCCTTTCACTTGGCATATCAGAGTGCACACGGTAATAGTTGATAAGGTTGAACATTTCCTCGCCTGAAAGAAATAGTATTCGTGGTGAAAAGATATTACAAGAATAACCACATATTAGGATATCAAGAGCATAAGGTGTAATTCCTCTCGAAACATCTCTGTCATTTCCCCCTCGGCTTTTGCGCGTAAAACCCCCCTACCCCCCAAAACTCCTAAGATCGCTGTTATTCCTGAAAACCCCCCGGAAACAGGAAAGCCTCTAGAAGTTTTTTTGTCCCAAAATGTGTGTGTATAAATATTACAATATTTCACAT
>20140323116
TGTTTCACATTTACATATATGTACTTATTACATATATTTATTGAATGACATAACAGTACATGATATGATATATATATATATGTATTATCACCATTAAGTAATATTAAACACTCAAGTAACCATTCCAATAGCTAAGTACATAGGCTAACAGTGATTAATCAATAAAAATAGAAAGGGTAAATATTAATGCAGTAACCATCACTCAACACTAAACTAAATAGTAATGATATACCAAGTAATCCGCATCCCGTTCAATTGATAGAAATTAATGTAGTAAGAACCTACCAACCTGTGATTTCTAAATGATAACGGTTATTGAAGGTGAGGGACAACAATTGTGGGGGTTTCACTCAGTGAATTATTCCTGGCATCTGGTTCCTACTTCAGGGCCATTAATCGGTTCACTCCCCACACTTTCATCGACGCTTGCATAAGTTAATGGTGTGAATACATACTCCTCGTTACCCAGCATGCCGGGCGTTCTCTCCAGCGGGTAAGGGGTTCTCTTTTTTATTTTCCTTTCACTTGGCATATCAGAGTGCACACGGTAATAGTTGATAAGGTTGAACATTTCCTCGCCTGAAAGAAATAGTATTCGTGGTGAAAAGATATTACAAGAATAACCACATATTAGGATATCAAGAGCATAAGGTGTAATTCCTCTCGAAACATCTCTGTCATTTCCCCCTCGGCTTTTGCGCGTAAAACCCCCCTACCCCCCAAAACTCCTAAGATCGCTGTTATTCCTGAAAACCCCCCGGAAACAGGAAAGCCTCTAGAAGTTTTTTTGTCCCAAAATGTGTGTGTATAAATATTACAATATTTCACAT
>20140323118
TGTTTCACATTTACATATATGTACTTATTACATATATTTATTGAATGACATAACAGTACATGATATGATATATATATATGTATTATCACCATTAAGTAATATTAAACACTCAAGTAACCATTCCAATAGTTAAGTACATAGGCTAACAGTGATTAATCAATAAAAATAGAAAGGGTAAATATTAATGCAGTAACCATCACTCAACACTAAACTAAATAGTAATGATATACCAAGTAATCCGCATCCCGTTCAATTGATAGAAATTAATGTAGTAAGAACCTACCAACCTGTGATTTCTAAATGATAACGGTTATTGAAGGTGAGGGACAACAATTGTGGGGGTTTCACTCAGTGAATTATTCCTGGCATCTGGTTCCTACTTCAGGGCCATTAATCGGTTCACTCCCCACACTTTCATCGACGCTTGCATAAGTTAATGGTGTGAATACATACTCCTCGTTACCCAGCATGCCGGGCGTTCTCTCCAGCGGGTAAGGGGTTCTCTTTTTTATTTTCCTTTCACTTGGCATATCAGAGTGCACACGGTAATAGTTGATAAGGTTGAACATTTCCTCGCCTGAAAGAAATAGTATTCGTGGTGAAAAGATATTACAAGAATAACCACATATTAGGATATCAAGAGCATAAGGTGTAATTCCTCTCGAAACATCTCTGTCATTTCCCCCTCGGCTTTTGCGCGTAAAACCCCCCTACCCCCCAAAACTCCTAAGATCGCTGTTATTCCTGAAAACCCCCCGGAAACAGGAAAGCCTCTAGAAGTTTTTTTGTCCCAAAATGTGTGTGTATAAATATTACAATATTTCACAT
>20140323119
TGTTTCACATTTACATATATGTACTTATTACATATATTTATTGAATGACATAACAGTACATGATATGATATATATATATATGTATTATCACCATTAAGTAATATTAAACACTCAAGTAACCATTCCAATAGCTAAGTACATAGGCTAACAGTGATTAATCAATAAAAATAGAAAGGGTAAATATTAATGCAGTAACCATCACTCAACACTAAACTAAATAGTAATGATATACCAAGTAATCCGCATCCCGTTCAATTGATAGAAATTAATGTAGTAAGAACCTACCAACCTGTGATTTCTAAATGATAACGGTTATTGAAGGTGAGGGACAACAATTGTGGGGGTTTCACTCAGTGAATTATTCCTGGCATCTGGTTCCTACTTCAGGGCCATTAATCGGTTCACTCCCCACACTTTCATCGACGCTTGCATAAGTTAATGGTGTGAATACATACTCCTCGTTACCCAGCATGCCGGGCGTTCTCTCCAGCGGGTAAGGGGTTCTCTTTTTTATTTTCCTTTCACTTGGCATATCAGAGTGCACACGGTAATAGTTGATAAGGTTGAACATTTCCTCGCCTGAAAGAAATAGTATTCGTGGTGAAAAGATATTACAAGAATAACCACATATTAGGATATCAAGAGCATAAGGTGTAATTCCTCTCGAAACATCTCTGTCATTTCCCCCTCGGCTTTTGCGCGTAAAACCCCCCTACCCCCCAAAACTCCTAAGATCGCTGTTATTCCTGAAAACCCCCCGGAAACAGGAAAGCCTCTAGAAGTTTTTTTGTCCCAAAATGTGTGTGTATAAATATTACAATATTTCACAT
>20140323120
TGTTTCACATTTACATATATGTACTTATTACATATATTTATTGAATGACATAACAGTACATGATATAATATATATATATGTATTATCACCATTAAGTAATATTAAACATTCAAGTAACCATTCCAATAAATAAGTACATAGGCTAACAATGATTAATCAATAAAAATAGAAAGGGTAAATATTAATGCAGTAACCATCACTCAACACTAAACTAAATAGTAATGATATACCAAGTAATCCGCATCCCGTTCAATTGATAGAAATTAATGTAGTAAGAACCTACCAACCTGTGATTTCTAAATGATAACGGTTATTGAAGGTGAGGGACAACAATTGTGGGGGTTTCACTCAGTGAATTATTCCTGGCATCTGGTTCCTACTTCAGGGCCATTAATCGGTTCATTCCCCACACTTTCATCGACGCTTGCATAAGTTAATGGTGTGAATACATACTCCTCGTTACCCAGCATGCCGGGCGTTCTCTCCAGCGGGTAAGGGGTTCTCTTTTTTATTTTCCTTTCACTTGGCATATCAGAGTGCACACGGTAATAGTTGATAAGGTTGAACATTTCCTCGCCTGAAAGAAATAGTATTCGTGGTGAAAAGATATTACAAGAATAACCACATATTAGGATATCAAGAGCATAAGGTGTAATTCCTCTCGAAACATCTCTGTCATTTCCCCCTCGGCTTTTGCGCGTAAAACCCCCCTACCCCCCAAAACTCCTAAGATCGCTGTTATTCCTGAAAACCCCCCGGAAACAGGAAAGCCTCTAGAAGTTTTTTTGTCCCAAAATGTGTGTGTATAAATATTACAATATTTCACAT
>20140323121
TGTTTCACATTTACATATATGTACTTATTACATATATTTATTGAATGACATAACAGTACATGATATGATATATATATATATGTATTATCACCATTAAGTAATATTAAACATTCAAGTAACCATTCCAATAATTAAGTACATAGGCTAACAGTGATTAATCAATAAAAATAGAAAGGGTAAATATTAATGCAGTAACCATCACTCAACACTAAACTAAATAGTAATGATATACCAAGTAATCCGCATCCCGTTCAATTGATAGAAATTAATGTAGTAAGAACCTACCAACCTGTGATTTCTAAATGATAACGGTTATTGAAGGTGAGGGACAACAATTGTGGGGGTTTCACTCAGTGAATTATTCCTGGCATCTGGTTCCTACTTCAGGGCCATTAATCGGTTCATTCCCCACACTTTCATCGACGCTTGCATAAGTTAATGGTGTGAATACATACTCCTCGTTACCCAGCATGCCGGGCGTTCTCTCCAGCGGGTAAGGGGTTCTCTTTTTTATTTTCCTTTCACTTGGCATATCAGAGTGCACACGGTAATAGTTGATAAGGTTGAACATTTCCTCGCCTGAAAGAAATAGTATTCGTGGTGAAAAGATATTACAAGAATAACCACATATTAGGATATCAAGAGCATAAGGTGTAATTCCTCTCGAAACATCTCTGTCATTTCCCCCTCGGCTTTTGCGCGTAAAACCCCCCTACCCCCCAAAACTCCTAAGATCGCTGTTATTCCTGAAAACCCCCCGGAAACAGGAAAGCCTCTAGAAGTTTTTTTGTCCCAAAATGTGTGTGTATAAATATTACAATATTTCACAT
>20120816040
TGTTTCACATTTACATATATGTACTTATTACATATATTTATTGAATGACATAACAGTACATGATATGATATATATATATATGTATTATCACCATTAAGTAATATTAAACATTCAAGTAACCATTCCAATAGCTAAGTACATAGGCTAACAGTGATTAATCAATAAAAATAGAAAGGGTAAATATTAATGCAGTAACCATCACTCAACACTAAACTAAATAGTAATGATATACCAAGTAATCCGCATCCCGTTCAATTGATAGAAATTAATGTAGTAAGAACCTACCAACCTGTGATTTCTAAATGATAACGGTTATTGAAGGTGAGGGACAACAATTGTGGGGGTTTCACTCAGTGAATTATTCCTGGCATCTGGTTCCTACTTCAGGGCCATTAATCGGTTCATTCCCCACACTTTCATCGACGCTTGCATAAGTTAATGGTGTGAATACATACTCCTCGTTACCCAGCATGCCGGGCGTTCTCTCCAGCGGGTAAGGGGTTCTCTTTTTTATTTTCCTTTCACTTGGCATATCAGAGTGCACACGGTAATAGTTGATAAGGTTGAACATTTCCTCGCCTGAAAGAAATAGTATTCGTGGTGAAAAGATATTACAAGAATAACCACATATTAGGATATCAAGAGCATAAGGTGTAATTCCTCTCGAAACATCTCTGTCATTTCCCCCTCGGCTTTTGCGCGTAAAACCCCCCTACCCCCCAAAACTCCTAAGATCGCTGTTATTCCTGAAAACCCCCCGGAAACAGGAAAGCCTCTAGAAGTTTTTTTGTCCCAAAATGTGTGTGTATAAATATTACAATATTTCACAT
>20120816041
TGTTTCACATTTACATATATGTACTTATTACATATATTTATTGAATGACATAACAGTACATGATATGATATATATATATATGTATTATCACCATTAAGTAATATTAAACATTCAAGTAACCATTCCAATAGTTAAGTACATAGGCTAACAGTGATTAATCAATAAAAATAGAAAGGGTAAATATTAATGCAGTAACCATCACTCAACACTAAACTAAATAGTAATGATATACCAAGTAATCCGCATCCCGTTCAATTGATAGAAATTAATGTAGTAAGAACCTACCAACCTGTGATTTCTAAATGATAACGGTTATTGAAGGTGAGGGACAACAATTGTGGGGGTTTCACTCAGTGAATTATTCCTGGCATCTGGTTCCTACTTCAGGGCCATTAATCGGTTCATTCCCCACACTTTCATCGACGCTTGCATAAGTTAATGGTGTGAATACATACTCCTCGTTACCCAGCATGCCGGGCGTTCTCTCCAGCGGGTAAGGGGTTCTCTTTTTTATTTTCCTTTCACTTGGCATATCAGAGTGCACACGGTAATAGTTGATAAGGTTGAACATTTCCTCGCCTGAAAGAAATAGTATTCGTGGTGAAAAGATATTACAAGAATAACCACATATTAGGATATCAAGAGCATAAGGTGTAATTCCTCTCGAAACATCTCTGTCATTTCCCCCTCGGCTTTTGCGCGTAAAACCCCCCTACCCCCCAAAACTCCTAAGATCGCTGTTATTCCTGAAAACCCCCCGGAAACAGGAAAGCCTCTAGAAGTTTTTTTGTCCCAAAATGTGTGTGTATAAATATTACAATATTTCACAT
>20120816042
TGTTTCACATTTACATATATGTACTTATTACATATATTTATTGAATGACATAACAGTACATGATATGATATATATATATGTATTATCACCATTAAGTAATATTAAACATTCAAGTAACCATTCCAATAATTAAGTACATAGGCTAACAGTGATTAATCAATAAAAATAGAAAGGGTAAATATTAATGCAGTAACCATCACTCAACACTAAACTAAATAGTAATGATATACCAAGTAATCCGCATCCCGTTCAATTGATAGAAATTAATGTAGTAAGAACCTACCAACCTGTGATTTCTAAATGATAACGGTTATTGAAGGTGAGGGACAACAATTGTGGGGGTTTCACTCAGTGAATTATTCCTGGCATCTGGTTCCTACTTCAGGGCCATTAATCGGTTCATTCCCCACACTTTCATCGACGCTTGCATAAGTTAATGGTGTGAATACATACTCCTCGTTACCCAGCATGCCGGGCGTTCTCTCCAGCGGGTAAGGGGTTCTCTTTTTTATTTTCCTTTCACTTGGCATATCAGAGTGCACACGGTAATAGTTGATAAGGTTGAACATTTCCTCGCCTGAAAGAAATAGTATTCGTGGTGAAAAGATATTACAAGGATAACCACATATTAGGATATCAAGAGCATAAGGTGTAATTCCTCTCGAAACATCTCTGTCATTTCCCCCTCGGCTTTTGCGCGTAAAACCCCCCTACCCCCCAAAACTCCTAAGATCGCTGTTATTCCTGAAAACCCCCCGGAAACAGGAAAGCCTCTAGAAGTTTTTTTGTCCCAAAATGTGTGTGTATAAATATTACAATATTTCACAT
>20120816043
TGTTTCACATTTACATATATGTACTTATTACATATATTTATTGAATGACATAACAGTACATGATATGATATATATATATATGTATTATCACCATTAAGTAATATTAAACACTCAAGTAACCATTCCAATAGTTAAGTACATAGGCTAACAGTGATTAATCAATAAAAATAGAAAGGGTAAATATTAATGCAGTAACCATCACTCAACACTAAACTAAATAGTAATGATATACCAAGTAATCCGCATCCCGTTCAATTGATAGAAATTAATGTAGTAAGAACCTACCAACCTGTGATTTCTAAATGATAACGGTTATTGAAGGTGAGGGACAACAATTGTGGGGGTTTCACTCAGTGAATTATTCCTGGCATCTGGTTCCTACTTCAGGGCCATTAATCGGTTCACTCCCCACACTTTCATCGACGCTTGCATAAGTTAATGGTGTGAATACATACTCCTCGTTACCCAGCATGCCGGGCGTTCTCTCCAGCGGGTAAGGGGTTCTCTTTTTTATTTTCCTTTCACTTGGCATATCAGAGTGCACACGGTAATAGTTGATAAGGTTGAACATTTCCTCGCCTGAAAGAAATAGTATTCGTGGTGAAAAGATATTACAAGAATAACCACATATTAGGATATCAAGAGCATAAGGTGTAATTCCTCTCGAAACATCTCTGTCATTTCCCCCTCGGCTTTTGCGCGTAAAACCCCCCTACCCCCCAAAACTCCTAAGATCGCTGTTATTCCTGAAAACCCCCCGGAAACAGGAAAGCCTCTAGAAGTTTTTTTGTCCCAAAATGTGTGTGTATAAATATTACAATATTTCACAT
>20120816044
TGTTTCACATTTACATATATGTACTTATTACATATATTTATTGAATGACATAACAGTACATGATATGATATATATATATGTATTATCACCATTAAGTAATATTAAACATTCAAGTAACCATTCCAATAATTAAGTACATAGGCTAACAGTGATTAATCAATAAAAATAGAAAGGGTAAATATTAATGCAGTAACCATCACTCAACACTAAACTAAATAGTAATGATATACCAAGTAATCCGCATCCCGTTCAATTGATAGAAATTAATGTAGTAAGAACCTACCAACCTGTGATTTCTAAATGATAACGGTTATTGAAGGTGAGGGACAACAATTGTGGGGGTTTCACTCAGTGAATTATTCCTGGCATCTGGTTCCTACTTCAGGGCCATTAATCGGTTCATTCCCCACACTTTCATCGACGCTTGCATAAGTTAATGGTGTGAATACATACTCCTCGTTACCCAGCATGCCGGGCGTTCTCTCCAGCGGGTAAGGGGTTCTCTTTTTTATTTTCCTTTCACTTGGCATATCAGAGTGCACACGGTAATAGTTGATAAGGTTGAACATTTCCTCGCCTGAAAGAAATAGTATTCGTGGTGAAAAGATATTACAAGAATAACCACATATTAGGATATCAAGAGCATAAGGTGTAATTCCTCTCGAAACATCTCTGTCATTTCCCCCTCGGCTTTTGCGCGTAAAACCCCCCTACCCCCCAAAACTCCTAAGATCGCTGTTATTCCTGAAAACCCCCCGGAAACAGGAAAGCCTCTAGAAGTTTTTTTGTCCCAAAATGTGTGTGTATAAATATTACAATATTTCACAT
>20120816045
TGTTTCACATTTACATATATGTACTTATTACATATATTTATTGAATGACATAACAGTACATGATATGATATATATATATATGTATTATCACCATTAAGTAATATTAAACATTCAAGTAACCATTCCAATAATTAAGTACATAGGCTAACAGTGATTAATCAATAAAAACAGAAAGGGTAAATATTAATGCAGTAACCATCACTCAACACTAAACTAAATAGTAATGATATACCAAGTAATCCGCATCCCGTTCAATTGATAGAAATTAATGTAGTAAGAACCTACCAACCTGTGATTTCTAAATGATAACGGTTATTGAAGGTGAGGGACAACAATTGTGGGGGTTTCACTCAGTGAATTATTCCTGGCATCTGGTTCCTACTTCAGGGCCATTAATCGGTTCATTCCCCACACTTTCATCGACGCTTGCATAAGTTAATGGTGTGAATACATACTCCTCGTTACCCAGCATGCCGGGCGTTCTCTCCAGCGGGTAAGGGGTTCTCTTTTTTATTTTCCTTTCACTTGGCATATCAGAGTGCACACGGTAATAGTTGATAAGGTTGAACATTTCCTCGCCTGAAAGAAATAGTATTCGTGGTGAAAAGATATTACAAGAATAACCACATATTAGGATATCAAGAGCATAAGGTGTAATTCCTCTCGAAACATCTCTGTCATTTCCCCCTCGGCTTTTGCGCGTAAAACCCCCCTACCCCCCAAAACTCCTAAGATCGCTGTTATTCCTGAAAACCCCCCGGAAACAGGAAAGCCTCTAGAAGTTTTTTTGTCCCAAAATGTGTGTGTATAAATATTACAATATTTCACAT
>20120816047
TGTTTCACATTTACATATATGTACTTATTACATATATTTATTGAATGACATAACAGTACATGATATGATATATATATATGTATTATCACCATTAAGTAATATTAAACACTCAAGTAACCATTCCAATAGCTAAGTACATAGGCTAACAGTGATTAATCAATAAAAATAGAAAGGGTAAATATTAATGCAGTAACCATCACTCAACACTAAACTAAATAGTAATGATATACCAAGTAATCCGCATCCCGTTCAATTGATAGAAATTAATGTAGTAAGAACCTACCAACCTGTGATTTCTAAATGATAACGGTTATTGAAGGTGAGGGACAACAATTGTGGGGGTTTCACTCAGTGAATTATTCCTGGCATCTGGTTCCTACTTCAGGGCCATTAATCGGTTCACTCCCCACACTTTCATCGACGCTTGCATAAGTTAATGGTGTGAATACATACTCCTCGTTACCCAGCATGCCGGGCGTTCTCTCCAGCGGGTAAGGGGTTCTCTTTTTTATTTTCCTTTCACTTGGCATATCAGAGTGCACACGGTAATAGTTGATAAGGTTGAACATTTCCTCGCCTGAAAGAAATAGTATTCGTGGTGAAAAGATATTACAAGAATAACCACATATTAGGATATCAAGAGCATAAGGTGTAATTCCTCTCGAAACATCTCTGTCATTTCCCCCTCGGCTTTTGCGCGTAAAACCCCCCTACCCCCCAAAACTCCTAAGATCGCTGTTATTCCTGAAAACCCCCCGGAAACAGGAAAGCCTCTAGAAGTTTTTTTGTCCCAAAATGTGTGTGTATAAATATTACAATATTTCACAT
>20120816048
TGTTTCACATTTACATATATGTACTTATTACATATATTTATTGAATGACATAACAGTACATGATATGATATATATATATGTATTATCACCATTAAGTAATATTAAACATTCAAGTAACCATTCCAATAGTTAAGTACATAGGCTAACAGTGATTAATCAATAAAAATAGAAAGGGTAAATATTAATGCAGTAACCATCACTCAACACTAAACTAAATAGTAATGATATACCAAGTAATCCGCATCCCGTTCAATTGATAGAAATTAATGTAGTAAGAACCTACCAACCTGTGATTTCTAAATGATAACGGTTATTGAAGGTGAGGGACAACAATTGTGGGGGTTTCACTCAGTGAATTATTCCTGGCATCTGGTTCCTACTTCAGGGCCATTAATCGGTTCATTCCCCACACTTTCATCGACGCTTGCATAAGTTAATGGTGTGAATACATACTCCTCGTTACCCAGCATGCCGGGCGTTCTCTCCAGCGGGTAAGGGGTTCTCTTTTTTATTTTCCTTTCACTTGGCATATCAGAGTGCACACGGTAATAGTTGATAAGGTTGAACATTTCCTCGCCTGAAAGAAATAGTATTCGTGGTGAAAAGATATTACAAGAATAACCACATATTAGGATATCAAGAGCATAAGGTGTAATTCCTCTCGAAACATCTCTGTCATTTCCCCCTCGGCTTTTGCGCGTAAAACCCCCCTACCCCCCAAAACTCCTAAGATCGCTGTTATTCCTGAAAACCCCCCGGAAACAGGAAAGCCTCTAGAAGTTTTTTTGTCCCAAAATGTGTGTGTATAAATATTACAATATTTCACAT
>20120816049
TGTTTCACATTTACATATATGTACTTATTACATATATTTATTGAATGACATAACAGTACATGATATGATATATATATATGTATTATCACCATTAAGTAATATTAAACATTCAAGTAACCATTCCAATAGTTAAGTACATAGGCTAACAGTGATTAATCAATAAAAATAGAAAGGGTAAATATTAATGCAGTAACCATCACTCAACACTAAACTAAATAGTAATGATATACCAAGTAATCCGCATCCCGTTCAATTGATAGAAATTAATGTAGTAAGAACCTACCAACCTGTGATTTCTAAATGATAACGGTTATTGAAGGTGAGGGACAACAATTGTGGGGGTTTCACTCAGTGAATTATTCCTGGCATCTGGTTCCTACTTCAGGGCCATTAATCGGTTCATTCCCCACACTTTCATCGACGCTTGCATAAGTTAATGGTGTGAATACATACTCCTCGTTACCCAGCATGCCGGGCGTTCTCTCCAGCGGGTAAGGGGTTCTCTTTTTTATTTTCCTTTCACTTGGCATATCAGAGTGCACACGGTAATAGTTGATAAGGTTGAACATTTCCTCGCCTGAAAGAAATAGTATTCGTGGTGAAAAGATATTACAAGAATAACCACATATTAGGATATCAAGAGCATAAGGTGTAATTCCTCTCGAAACATCTCTGTCATTTCCCCCTCGGCTTTTGCGCGTAAAACCCCCCTACCCCCCAAAACTCCTAAGATCGCTGTTATTCCTGAAAACCCCCCGGAAACAGGAAAGCCTCTAGAAGTTTTTTTGTCCCAAAATGTGTGTGTATAAATATTACAATATTTCACAT
>20120816050
TGTTTCACATTTACATATATGTACTTATTACATATATTTATTGAATGACATAACAGTACATGATATGATATATATATATGTATTATCACCATTAAGTAATATTAAACATTCAAGTAACCATTCCAATAATTAAGTACATAGGCTAACAGTGATTAATCAATAAAAATAGAAAGGGTAAATATTAATGCAGTAACCATCACTCAACACTAAACTAAATAGTAATGATATACCAAGTAATCCGCATCCCGTTCAATTGATAGAAATTAATGTAGTAAGAACCTACCAACCTGTGATTTCTAAATGATAACGGTTATTGAAGGTGAGGGACAACAATTGTGGGGGTTTCACTCAGTGAACTATTCCTGGCATCTGGTTCCTACTTCAGGGCCATTAATCGGTTCATTCCCCACACTTTCATCGACGCTTGCATAAGTTAATGGTGTGAATACATACTCCTCGTTACCCAGCATGCCGGGCGTTCTCTCCAGCGGGTAAGGGGTTCTCTTTTTTATTTTCCTTTCACTTGGCATATCAGAGTGCACACGGTAATAGTTGATAAGGTTGAACATTTCCTCGCCTGAAAGAAATAGTATTCGTGGTGAAAAGATATTACAAGAATAACCACATATTAGGATATCAAGAGCATAAGGTGTAATTCCTCTCGAAACATCTCTGTCATTTCCCCCTCGGCTTTTGCGCGTAAAACCCCCCTACCCCCCAAAACTCCTAAGATCGCTGTTATTCCTGAAAACCCCCCGGAAACAGGAAAGCCTCTAGAAGTTTTTTTGTCCCAAAATGTGTGTGTATAAATATTACAATATTTCACAT
>20141026061
TGTTTCACATTTACATATATGTACTTATTACATATATTTATTGAATGACATAACAGTACATGATATAATATATATATATGTATTATCACCATTAAGTAATATTAAACATTCAAGTAACCATTCCAATAACTAAGTACATAGGCTAACAGTGATTAATCAATAAAAATAGAAAGGGTAAATATTAATGCAGCAACCATCACTCAACACTAAACTAAATAGTAATGATATACCAAGTAATCCGCATCCCGTTCAATTGATAGAAATTAATGTAGTAAGAACCTACCAACCTGTGATTTCTAAATGATAACGGTTATTGAAGGTGAGGGACAACAATTGTGGGGGTTTCACTCAGTGAATTATTCCTGGCATCTGGTTCCTACTTCAGGGCCATTAATCGGTTCATTCCCTACACTTTCATCGACGCTTGCATAAGTTAATGGTGTGAATACATACTCCTCGTTACCCAGCATGCCGGGCGTTCTCTCCAGCGGGTAAGGGGTTCTCTTTTTTATTTTCCTTTCACTTGGCATATCAGAGTGCACACGGTAATAGTTGATAAGGTTGAACATTTCCTCGCCTGAAAGAAATAGTATTCGTGGTGAAAAGATATTACAAGAATAACCACATATTAGGATATCAAGAGCATAAGGTGTAATTCCTCTCGAAACATCTCTGTCATTTCCCCCTCGGCTTTTGCGCGTAAAACCCCCCTACCCCCCAAAACTCCTAAGATCGCTGTTATTCCTGAAAACCCCCCGGAAACAGGAAAGCCTCTAGAAGTTTTTTTGTCCCAAAATGTGTGTGTATAAATATTACAATATTTCACAT
>20141026062
TGTTTCACATTTACATATATGTACTTATTACATATATTTATTGAATGACATAACAGTACATGATATGATATATATATATGTATTATCACCATTAAGTAATATTAAACATTCAAGTAACCATTCCAATAATTAAGTACATAGGCTAACAGTGATTAATCAATAAAAATAGAAAGGGTAAATATTAATGCAGTAACCATCACTCAACACTAAACTAAATAGTAATGATATACCAAGTAATCCGCATCCCGTTCAATTGATAGAAATTAATGTAGTAAGAACCTACCAACCTGTGATTTCTAAATGATAACGGTTATTGAAGGTGAGGGACAACAATTGTGGGGGTTTCACTCAGTGAATTATTCCTGGCATCTGGTTCCTACTTCAGGGCCATTAATCGGTTCATTCCCCACACTTTCATCGACGCTTGCATAAGTTAATGGTGTGAATACATACTCCTCGTTACCCAGCATGCCGGGCGTTCTCTCCAGCGGGTAAGGGGTTCTCTTTTTTATTTTCCTTTCACTTGGCATATCAGAGTGCACACGGTAATAGTTGATAAGGTTGAACATTTCCTCGCCTGAAAGAAATAGTATTCGTGGTGAAAAGATATTACAAGAATAACCACATATTAGGATATCAAGAGCATAAGGTGTAATTCCTCTCGAAACATCTCTGTCATTTCCCCCTCGGCTTTTGCGCGTAAAACCCCCCTACCCCCCAAAACTCCTAAGATCGCTGTTATTCCTGAAAACCCCCCGGAAACAGGAAAGCCTCTAGAAGTTTTTTTGTCCCAAAATGTGTGTGTATAAATATTACAATATTTCACAT
>20141026063
TGTTTCACATTTACATATATGTACTTATTACATATATTTATTGAATGACATAACAGTACATGATATGATATATATATATGTATTATCACCATTAAGTAATATTAAACATTCAAGTAACCATTCCAATAATTAAGTACATAGGCTAACAGTGATTAATCAATAAAAATAGAAAGGGTAAATATTAATGCAGTAACCATCACTCAACACTAAACTAAATAGTAATGATATACCAAGTAATCCGCATCCCGTTCAATTGATAGAAATTAATGTAGTAAGAACCTACCAACCTGTGATTTCTAAATGATAACGGTTATTGAAGGTGAGGGACAACAATTGTGGGGGTTTCACTCAGTGAATTATTCCTGGCATCTGGTTCCTACTTCAGGGCCATTAATCGGTTCATTCCCCACACTTTCATCGACGCTTGCATAAGTTAATGGTGTGAATACATACTCCTCGTTACCCAGCATGCCGGGCGTTCTCTCCAGCGGGTAAGGGGTTCTCTTTTTTATTTTCCTTTCACTTGGCATATCAGAGTGCACACGGTAATAGTTGATAAGGTTGAACATTTCCTCGCCTGAAAGAAATAGTATTCGTGGTGAAAAGATATTACAAGAATAACCACATATTAGGATATCAAGAGCATAAGGTGTAATTCCTCTCGAAACATCTCTGTCATTTCCCCCTCGGCTTTTGCGCGTAAAACCCCCCTACCCCCCAAAACTCCTAAGATCGCTGTTATTCCTGAAAACCCCCCGGAAACAGGAAAGCCTCTAGAAGTTTTTTTGTCCCAAAATGTGTGTGTATAAATATTACAATATTTCACAT
>20141026064
TGTTTCACATTTACATATATGTACTTATTACATATATTTATTGAATGACATAACAGTACATGATATGATATATATATATATGTATTATCACCATTAAGTAATATTAAACACTCAAGTAACCATTCCAATAGTTAAGTACATAGGCTAACAGTGATTAATCAATAAAAATAGAAAGGGTAAATATTAATGCAGTAACCATCACTCAACACTAAACTAAATAGTAATGATATACCAAGTAATCCGCATCCCGTTCAATTGATAGAAATTAATGTAGTAAGAACCTACCAACCTGTGATTTCTAAATGATAACGGTTATTGAAGGTGAGGGACAACAATTGTGGGGGTTTCACTCAGTGAATTATTCCTGGCATCTGGTTCCTACTTCAGGGCCATTAATCGGTTCACTCCCCACACTTTCATCGACGCTTGCATAAGTTAATGGTGTGAATACATACTCCTCGTTACCCAGCATGCCGGGCGTTCTCTCCAGCGGGTAAGGGGTTCTCTTTTTTATTTTCCTTTCACTTGGCATATCAGAGTGCACACGGTAATAGTTGATAAGGTTGAACATTTCCTCGCCTGAAAGAAATAGTATTCGTGGTGAAAAGATATTACAAGAATAACCACATATTAGGATATCAAGAGCATAAGGTGTAATTCCTCTCGAAACATCTCTGTCATTTCCCCCTCGGCTTTTGCGCGTAAAACCCCCCTACCCCCCAAAACTCCTAAGATCGCTGTTATTCCTGAAAACCCCCCGGAAACAGGAAAGCCTCTAGAAGTTTTTTTGTCCCAAAATGTGTGTGTATAAATATTACAATATTTCACAT
>20141026065
TGTTTCACATTTACATATATGTACTTATTACATATATTTATTGAATGACATAACAGTACATGATATGATATATATATATGTATTATCACCATTAAGTAATATTAAACATTCAAGTAACCATTCCAATAATTAAGTACATAGGCTAACAGTGATTAATCAATAAAAATAGAAAGGGTAAATATTAATGCAGTAACCATCACTCAACACTAAACTAAATAGTAATGATATACCAAGTAATCCGCATCCCGTTCAATTGATAGAAATTAATGTAGTAAGAACCTACCAACCTGTGATTTCTAAATGATAACGGTTATTGAAGGTGAGGGACAACAATTGTGGGGGTTTCACTCAGTGAATTATTCCTGGCATCTGGTTCCTACTTCAGGGCCATTAATCGGTTCATTCCCCACACTTTCATCGACGCTTGCATAAGTTAATGGTGTGAATACATACTCCTCGTTACCCAGCATGCCGGGCGTTCTCTCCAGCGGGTAAGGGGTTCTCTTTTTTATTTTCCTTTCACTTGGCATATCAGAGTGCACACGGTAATAGTTGATAAGGTTGAACATTTCCTCGCCTGAAAGAAATAGTATTCGTGGTGAAAAGATATTACAAGAATAACCACATATTAGGATATCAAGAGCATAAGGTGTAATTCCTCTCGAAACATCTCTGTCATTTCCCCCTCGGCTTTTGCGCGTAAAACCCCCCTACCCCCCAAAACTCCTAAGATCGCTGTTATTCCTGAAAACCCCCCGGAAACAGGAAAGCCTCTAGAAGTTTTTTTGTCCCAAAATGTGTGTGTATAAATATTACAATATTTCACAT
>20141026066
TGTTTCACATTTACATATATGTACTTATTACATATATTTATTGAATGACATAACAGTACATGATATGATATATATATATGTATTATCACCATTAAGTAATATTAAACATTCAAGTAACCATTCCAATAATTAAGTACATAGGCTAACAGTGATTAATCAATAAAAATAGAAAGGGTAAATATTAATGCAGTAACCATCACTCAACACTAAACTAAATAGTAATGATATACCAAGTAATCCGCATCCCGTTCAATTGATAGAAATTAATGTAGTAAGAACCTACCAACCTGTGATTTCTAAATGATAACGGTTATTGAAGGTGAGGGACAACAATTGTGGGGGTTTCACTCAGTGAATTATTCCTGGCATCTGGTTCCTACTTCAGGGCCATTAATCGGTTCATTCCCCACACTTTCATCGACGCTTGCATAAGTTAATGGTGTGAATACATACTCCTCGTTACCCAGCATGCCGGGCGTTCTCTCCAGCGGGTAAGGGGTTCTCTTTTTTATTTTCCTTTCACTTGGCATATCAGAGTGCACACGGTAATAGTTGATAAGGTTGAACATTTCCTCGCCTGAAAGAAATAGTATTCGTGGTGAAAAGATATTACAAGAATAACCACATATTAGGATATCAAGAGCATAAGGTGTAATTCCTCTCGAAACATCTCTGTCATTTCCCCCTCGGCTTTTGCGCGTAAAACCCCCCTACCCCCCAAAACTCCTAAGATCGCTGTTATTCCTGAAAACCCCCCGGAAACAGGAAAGCCTCTAGAAGTTTTTTTGTCCCAAAATGTGTGTGTATAAATATTACAATATTTCACAT
>20141026067
TGTTTCACATTTACATATATGTACTTATTACATATATTTATTGAATGACATAACAGTACATGATATGATATATATATATATGTATTATCACCATTAAGTAATATTAAACACTCAAGTAACCATTCCAATAGTTAAGTACATAGGCTAACAGTGATTAATCAATAAAAATAGAAAGGGTAAATATTAATGCAGTAACCATCACTCAACACTAAACTAAATAGTAATGATATACCAAGTAATCCGCATCCCGTTCAATTGATAGAAATTAATGTAGTAAGAACCTACCAACCTGTGATTTCTAAATGATAACGGTTATTGAAGGTGAGGGACAACAATTGTGGGGGTTTCACTCAGTGAATTATTCCTGGCATCTGGTTCCTACTTCAGGGCCATTAATCGGTTCACTCCCCACACTTTCATCGACGCTTGCATAAGTTAATGGTGTGAATACATACTCCTCGTTACCCAGCATGCCGGGCGTTCTCTCCAGCGGGTAAGGGGTTCTCTTTTTTATTTTCCTTTCACTTGGCATATCAGAGTGCACACGGTAATAGTTGATAAGGTTGAACATTTCCTCGCCTGAAAGAAATAGTATTCGTGGTGAAAAGATATTACAAGAATAACCACATATTAGGATATCAAGAGCATAAGGTGTAATTCCTCTCGAAACATCTCTGTCATTTCCCCCTCGGCTTTTGCGCGTAAAACCCCCCTACCCCCCAAAACTCCTAAGATCGCTGTTATTCCTGAAAACCCCCCGGAAACAGGAAAGCCTCTAGAAGTTTTTTTGTCCCAAAATGTGTGTGTATAAATATTACAATATTTCACAT
>20141026068
TGTTTCACATTTACATATATGTACTTATTACATATATTTATTGAATGACATAACAGTACATGATATGATATATATATATGTATTATCACCATTAAGTAATATTAAACATTCAAGTAACCATTCCAATAATTAAGTACATAGGCTAACAGTGATTAATCAATAAAAATAGAAAGGGTAAATATTAATGCAGTAACCATCACTCAACACTAAACTAAATAGTAATGATATACCAAGTAATCCGCATCCCGTTCAATTGATAGAAATTAATGTAGTAAGAACCTACCAACCTGTGATTTCTAAATGATAACGGTTATTGAAGGTGAGGGACAACAATTGTGGGGGTTTCACTCAGTGAATTATTCCTGGCATCTGGTTCCTACTTCAGGGCCATTAATCGGTTCATTCCCCACACTTTCATCGACGCTTGCATAAGTTAATGGTGTGAATACATACTCCTCGTTACCCAGCATGCCGGGCGTTCTCTCCAGCGGGTAAGGGGTTCTCTTTTTTATTTTCCTTTCACTTGGCATATCAGAGTGCACACGGTAATAGTTGATAAGGTTGAACATTTCCTCGCCTGAAAGAAATAGTATTCGTGGTGAAAAGATATTACAAGAATAACCACATATTAGGATATCAAGAGCATAAGGTGTAATTCCTCTCGAAACATCTCTGTCATTTCCCCCTCGGCTTTTGCGCGTAAAACCCCCCTACCCCCCAAAACTCCTAAGATCGCTGTTATTCCTGAAAACCCCCCGGAAACAGGAAAGCCTCTAGAAGTTTTTTTGTCCCAAAATGTGTGTGTATAAATATTACAATATTTCACAT
>20141026069
TGTTTCACATTTACATATATGTACTTATTACATATATTTATTGAATGACATAACAGTACATGATATGATATATATATATGTATTATCACCATTAAGTAATATTAAACATTCAAGTAACCATTCCAATAGTTAAGTACATAGGCTAACAGTGATTAATCAATAAAAATAGAAAGGGTAAATATTAATGCAGTAACCATCACTCAACACTAAACTAAATAGTAATGATATACCAAGTAATCCGCATCCCGTTCAATTGATAGAAATTAATGTAGTAAGAACCTACCAACCTGTGATTTCTAAATGATAACGGTTATTGAAGGTGAGGGACAACAATTGTGGGGGTTTCACTCAGTGAATTATTCCTGGCATCTGGTTCCTACTTCAGGGCCATTAATCGGTTCATTCCCCACACTTTCATCGACGCTTGCATAAGTTAATGGTGTGAATACATACTCCTCGTTACCCAGCATGCCGGGCGTTCTCTCCAGCGGGTAAGGGGTTCTCTTTTTTATTTTCCTTTCACTTGGCATATCAGAGTGCACACGGTAATAGTTGATAAGGTTGAACATTTCCTCGCCTGAAAGAAATAGTATTCGTGGTGAAAAGATATTACAAGAATAACCACATATTAGGATATCAAGAGCATAAGGTGTAATTCCTCTCGAAACATCTCTGTCATTTCCCCCTCGGCTTTTGCGCGTAAAACCCCCCTACCCCCCAAAACTCCTAAGATCGCTGTTATTCCTGAAAACCCCCCGGAAACAGGAAAGCCTCTAGAAGTTTTTTTGTCCCAAAATGTGTGTGTATAAATATTACAATATTTCACAT
>20141026070
TGTTTCACATTTACATATATGTACTTATTACATATATTTATTGAATGACATAACAGTACATGATATGATATATATATATGTATTATCACCATTAAGTAATATTAAACACTCAAGTAACCATTCCAATAGTTAAGTACATAGGCTAACAGTGATTAATCAATAAAAATAGAAAGGGTAAATATTAATGCAGTAACCATCACTCAACACTAAACTAAATAGTAATGATATACCAAGTAATCCGCATCCCGTTCAATTGATAGAAATTAATGTAGTAAGAACCTACCAACCTGTGATTTCTAAATGATAACGGTTATTGAAGGTGAGGGACAACAATTGTGGGGGTTTCACTCAGTGAACTATTCCTGGCATCTGGTTCCTACTTCAGGGCCATTAATCGGTTCACTCCCCACACTTTCATCGACGCTTGCATAAGTTAATGGTGTGAATACATACTCCTCGTTACCCAGCATGCCGGGCGTTCTCTCCAGCGGGTAAGGGGTTCTCTTTTTTATTTTCCTTTCACTTGGCATATCAGAGTGCACACGGTAATAGTTGATAAGGTTGAACATTTCCTCGCCTGAAAGAAATAGTATTCGTGGTGAAAAGATATTACAAGAATAACCACATATTAGGATATCAAGAGCATAAGGTGTAATTCCTCTCGAAACATCTCTGTCATTTCCCCCTCGGCTTTTGCGCGTAAAACCCCCCTACCCCCCAAAACTCCTAAGATCGCTGTTATTCCTGAAAACCCCCCGGAAACAGGAAAGCCTCTAGAAGTTTTTTTGTCCCAAAATGTGTGTGTATAAATATTACAATATTTCACAT
>20141026071
TGTTTCACATTTACATATATGTACTTATTACATATATTTATTGAATGACATAACAGTACATGATATGATATATATATATGTATTATCACCATTAAGTAATATTAAACATTCAAGTAACCATTCCAATAGTTAAGTACATAGGCTAACAGTGATTAATCAATAAAAATAGAAAGGGTAAATATTAATGCAGTAACCATCACTCAACACCAAACTAAATAGTAATGATATACCAAGTAATCCGCATCCCGTTCAATTGATAGAAATTAATGTAGTAAGAACCTACCAACCTGTGATTTCTAAATGATAACGGTTATTGAAGGTGAGGGACAACAATTGTGGGGGTTTCACTCAGTGAATTATTCCTGGCATCTGGTTCCTACTTCAGGGCCATTAATCGGTTCATTCCCCACACTTTCATCGACGCTTGCATAAGTTAATGGTGTGAATACATACTCCTCGTTACCCAGCATGCCGGGCGTTCTCTCCAGCGGGTAAGGGGTTCTCTTTTTTATTTTCCTTTCACTTGGCATATCAGAGTGCACACGGTAATAGTTGATAAGGTTGAACATTTCCTCGCCTGAAAGAAATAGTATTCGTGGTGAAAAGATATTACAAGAATAACCACATATTAGGATATCAAGAGCATAAGGTGTAATTCCTCTCGAAACATCTCTGTCATTTCCCCCTCGGCTTTTGCGCGTAAAACCCCCCTACCCCCCAAAACTCCTAAGATCGCTGTTATTCCTGAAAACCCCCCGGAAACAGGAAAGCCTCTAGAAGTTTTTTTGTCCCAAAATGTGTGTGTATAAATATTACAATATTTCACAT
>20141026072
TGTTTCACATTTACATATATGTACTTATTACATATATTTATTGAATGACATAACAGTACATGATATGATATATATATATATGTATTATCACCATTAAGTAATATTAAACACTCAAGTAACCATTCCAATAGTTAAGTACATAGGCTAACAGTGATTAATCAATAAAAATAGAAAGGGTAAATATTAATGCAGTAACCATCACTCAACACTAAACTAAATAGTAATGATATACCAAGTAATCCGCATCCCGTTCAATTGATAGAAATTAATGTAGTAAGAACCTACCAACCTGTGATTTCTAAATGATAACGGTTATTGAAGGTGAGGGACAACAATTGTGGGGGTTTCACTCAGTGAATTATTCCTGGCATCTGGTTCCTACTTCAGGGCCATTAATCGGTTCACTCCCCACACTTTCATCGACGCTTGCATAAGTTAATGGTGTGAATACATACTCCTCGTTACCCAGCATGCCGGGCGTTCTCTCCAGCGGGTAAGGGGTTCTCTTTTTTATTTTCCTTTCACTTGGCATATCAGAGTGCACACGGTAATAGTTGATAAGGTTGAACATTTCCTCGCCTGAAAGAAATAGTATTCGTGGTGAAAAGATATTACAAGAATAACCACATATTAGGATATCAAGAGCATAAGGTGTAATTCCTCTCGAAACATCTCTGTCATTTCCCCCTCGGCTTTTGCGCGTAAAACCCCCCTACCCCCCAAAACTCCTAAGATCGCTGTTATTCCTGAAAACCCCCCGGAAACAGGAAAGCCTCTAGAAGTTTTTTTGTCCCAAAATGTGTGTGTATAAATATTACAATATTTCACAT
>20141026073
TGTTTCACATTTACATATATGTACTTATTACATATATTTATTGAATGACATAACAGTACATGATATAATATATATATATATGTATTATCACCATTAAGTAATATTAAACATTCAAGTAACCATTCCAATAACTAAGTACATAGGCTAACAGTGATTAATCAATAAAAATAGAAAGTGTAAATATTAATGCAGTAACCATCACTCAACACTAAACTAAATAGTAATGATATACCAAGTAATCCGCATCCCGTTCAATTGATAGAAATTAATGTAGTAAGAACCTACCAACCTGTGATTTCTAAATGATAACGGTTATTGAAGGTGAGGGACAACAATTGTGGGGGTTTCACTCAGTGAATTATTCCTGGCATCTGGTTCCTACTTCAGGGCCATTAATCGGTTCATTCCCCACACTTTCATCGACGCTTGCATAAGTTAATGGTGTAAATACATACTCCTCGTTACCCAGCATGCCGGGCGTTCTCTCCAGCGGGTAAGGGGTTCTCTTTTTTATTTTCCTTTCACTTGGCATATCAGAGTGCACACGGTAATAGTTGATAAGGTTGAACATTTCCTCGCCTGAAAGAAATAGTATTCGTGGTGAAAAGATATTACAAGAATAACCACATATTAGGATATCAAGAGCATAAGGTGTAATTCCTCTCGAAACATCTCTGTCATTTCCCCCTCGGCTTTTGCGCGTAAAACCCCCCTACCCCCCAAAACTCCTAAGATCGCTGTTATTCCTGAAAACCCCCCGGAAACAGGAAAGCCTCTAGAAGTTTTTTTGTCCCAAAATGTGTGTGTATAAATATTACAATATTTCACAT
>20141026074
TGTTTCACATTTACATATATGTACTTATTACATATATTTATTGAATGACATAACAGTACATGATATGATATATATATATGTATTATCACCATTAAGTAATATTAAACACTCAAGTAACCATTCCAATAGTTAAGTACATAGGCTAACAGTGATTAATCAATAAAAATAGAAAGGGTAAATATTAATGCAGTAACCATCACTCAACACTAAACTAAATAGTAATGATATACCAAGTAATCCGCATCCCGTTCAATTGATAGAAATTAATGTAGTAAGAACCTACCAACCTGTGATTTCTAAATGATAACGGTTATTGAAGGTGAGGGACAACAATTGTGGGGGTTTCACTCAGTGAATTATTCCTGGCATCTGGTTCCTACTTCAGGGCCATTAATCGGTTCACTCCCCACACTTTCATCGACGCTTGCATAAGTTAATGGTGTGAATACATACTCCTCGTTACCCAGCATGCCGGGCGTTCTCTCCAGCGGGTAAGGGGTTCTCTTTTTTATTTTCCTTTCACTTGGCATATCAGAGTGCACACGGTAATAGTTGATAAGGTTGAACATTTCCTCGCCTGAAAGAAATAGTATTCGTGGTGAAAAGATATTACAAGAATAACCACATATTAGGATATCAAGAGCATAAGGTGTAATTCCTCTCGAAACATCTCTGTCATTTCCCCCTCGGCTTTTGCGCGTAAAACCCCCCTACCCCCCAAAACTCCTAAGATCGCTGTTATTCCTGAAAACCCCCCGGAAACAGGAAAGCCTCTAGAAGTTTTTTTGTCCCAAAATGTGTGTGTATAAATATTACAATATTTCACAT
>20141026075
TGTTTCACATTTACATATATGTACTTATTACATATATTTATTGAATGACATAACAGTACATGATATGATATATATATATGTATTATCACCATTAAGTAATATTAAACATTCAAGTAACCATTCCAATAATTAAGTACATAGGCTAACAGTGATTAATCAATAAAAATAGAAAGGGTAAATATTAATGCAGTAACCATCACTCAACACTAAACTAAATAGTAATGATATACCAAGTAATCCGCATCCCGTTCAATTGATAGAAATTAATGTAGTAAGAACCTACCAACCTGTGATTTCTAAATGATAACGGTTATTGAAGGTGAGGGACAACAATTGTGGGGGTTTCACTCAGTGAATTATTCCTGGCATCTGGTTCCTACTTCAGGGCCATTAATCGGTTCATTCCCCACACTTTCATCGACGCTTGCATAAGTTAATGGTGTGAATACATACTCCTCGTTACCCAGCATGCCGGGCGTTCTCTCCAGCGGGTAAGGGGTTCTCTTTTTTATTTTCCTTTCACTTGGCATATCAGAGTGCACACGGTAATAGTTGATAAGGTTGAACATTTCCTCGCCTGAAAGAAATAGTATTCGTGGTGAAAAGATATTACAAGAATAACCACATATTAGGATATCAAGAGCATAAGGTGTAATTCCTCTCGAAACATCTCTGTCATTTCCCCCTCGGCTTTTGCGCGTAAAACCCCCCTACCCCCCAAAACTCCTAAGATCGCTGTTATTCCTGAAAACCCCCCGGAAACAGGAAAGCCTCTAGAAGTTTTTTTGTCCCAAAATGTGTGTGTATAAATATTACAATATTTCACAT
>20141026076
TGTTTCACATTTACATATATGTATTTATTACATATATTTATTGAATGACATAACAGTACATGATATGATATATATATATGTATTATCACCATTAAGTAATATTAAACATTCAAGTAACCATTCCAATAATTAAGTACATAGGCTAACAGTGATTAATCAATAAAAATAGAAAGGGTAAATATTAATGCAGTAACCATCACTCAACACTAAACTAAATAGTAATGATATACCAAGTAATCCGCATCCCGTTCAATTGATAGAAATTAATGTAGTAAGAACCTACCAACCTGTGATTTCTAAATGATAACGGTTATTGAAGGTGAGGGACAACAATTGTGGGGGTTTCACTCAGTGAATTATTCCTGGCATCTGGTTCCTACTTCAGGGCCATTAATCGGTTCATTCCCCACACTTTCATCGACGCTTGCATAAGTTAATGGTGTGAATACATACTCCTCGTTACCCAGCATGCCGGGCGTTCTCTCCAGCGGGTAAGGGGTTCTCTTTTTTATTTTCCTTTCACTTGGCATATCAGAGTGCACACGGTAATAGTTGATAAGGTTGAACATTTCCTCGCCTGAAAGAAATAGTATTCGTGGTGAAAAGATATTACAAGAATAACCACATATTAGGATATCAAGAGCATAAGGTGTAATTCCTCTCGAAACATCTCTGTCATTTCCCCCTCGGCTTTTGCGCGTAAAACCCCCCTACCCCCCAAAACTCCTAAGATCGCTGTTATTCCTGAAAACCCCCCGGAAACAGGAAAGCCTCTAGAAGTTTTTTTGTCCCAAAATGTGTGTGTATAAATATTACAATATTTCACAT
>20141026077
TGTTTCACATTTACATATATGTACTTATTACATATATTTATTGAATGACATAACAGTACATGATATGATATATATATATATGTATTATCACCATTAAGTAATATTAAACACTCAAGTAACCATTCCAATAGTTAAGTACATAGGCTAACAGTGATTAATCAATAAAAATAGAAAGGGTAAATATTAATGCAGTAACCATCACTCAACACTAAACTAAATAGTAATGATATACCAAGTAATCCGCATCCCGTTCAATTGATAGAAATTAATGTAGTAAGAGCCTACCAACCTGTGATTTCTAAATGATAACGGTTATTGAAGGTGAGGGACAACAATTGTGGGGGTTTCACTCAGTGAATTATTCCTGGCATCTGGTTCCTACTTCAGGGCCATTAATCGGTTCATTCCCCACACTTTCATCGACGCTTGCATAAGTTAATGGTGTGAATACATACTCCTCGTTACCCAGCATGCCGGGCGTTCTCTCCAGCGGGTAAGGGGTTCTCTTTTTTATTTTCCTTTCACTTGGCATATCAGAGTGCACACGGTAATAGTTGATAAGGTTGAACATTTCCTCGCCTGAAAGAAATAGTATTCGTGGTGAAAAGATATTACAAGAATAACCACATATTAGGATATCAAGAGCATAAGGTGTAATTCCTCTCGAAACATCTCTGTCATTTCCCCCTCGGCTTTTGCGCGTAAAACCCCCCTACCCCCCAAAACTCCTAAGATCGCTGTTATTCCTGAAAACCCCCCGGAAACAGGAAAGCCTCTAGAAGTTTTTTTGTCCCAAAATGTGTGTGTATAAATATTACAATATTTCACAT
>20141026078
TGTTTCACATTTACATATATGTACTTATTACATATATTTATTGAATGACATAACAGTACATGATATGATATATATATATATGTATTATCACCATTAAGTAATATTAAACACTCAAGTAACCATTCCAATAGTTAGGTACATAGGCTAACAGTGATTAATCAATAAAAATAGAAAGGGTAAATATTAATGCAGTAACCATCACTCAACACTAAACTAAATAGTAATGATATACCAAGTAATCCGCATCCCGTTCAATTGATAGAAATTAATGTAGTAAGAACCTACCAACCTGTGATTTCTAAATGATAACGGTTATTGAAGGTGAGGGACAACAATTGTGGGGGTTTCACTCAGTGAATTATTCCTGGCATCTGGTTCCTACTTCAGGGCCATTAATCGGTTCACTCCCCACACTTTCATCGACGCTTGCATAAGTTAATGGTGTGAATACATACTCCTCGTTACCCAGCATGCCGGGCGTTCTCTCCAGCGGGTAAGGGGTTCTCTTTTTTATTTTCCTTTCACTTGGCATATCAGAGTGCACACGGTAATAGTTGATAAGGTTGAACATTTCCTCGCCTGAAAGAAATAGTATTCGTGGTGAAAAGATATTACAAGAATAACCACATATTAGGATATCAAGAGCATAAGGTGTAATTCCTCTCGAAACATCTCTGTCATTTCCCCCTCGGCTTTTGCGCGTAAAACCCCCCTACCCCCCAAAACTCCTAAGATCGCTGTTATTCCTGAAAACCCCCCGGAAACAGGAAAGCCTCTAGAAGTTTTTTTGTCCCAAAATGTGTGTGTATAAATATTACAATATTTCACAT
>20141026079
TGTTTCACATTTACATATATGTACTTATTACATATATTTATTGAATGACATAACAGTACATGATATAATATATATATATATGTATTATCACCATTAAGTAATATTAAACATTCAAGTAACCATTCCAATAACTAAGTACATAGGCTAACAATGATTAATCAATAAAAATAGAAAGGGTAAATATTAATGCAGTAACCATCACTCAACACTAAACTAAATAGTAATGATATACCAAGTAATCCGCATCCCGTTCAATTGATAGAAATTAATGTAGTAAGAACCTACCAACCTGTGATTTCTAAATGATAACGGTTATTGAAGGTGAGGGACAACAATTGTGGGGGTTTCACTCAGTGAATTATTCCTGGCATCTGGTTCCTACTTCAGGGCCATTAATCGGTTCATTCCCCACACTTTCATCGACGCTTGCATAAGTTAATGGTGTGAATACATACTCCTCGTTACCCAGCATGCCGGGCGTTCTCTCCAGCGGGTAAGGGGTTCTCTTTTTTATTTTCCTTTCACTTGGCATATCAGAGTGCACACGGTAATAGTTGATAAGGTTGAACATTTCCTCGCCTGAAAGAAATAGTATTCGTGGTGAAAAGATATTACAAGAATAACCACATATTAGGATATCAAGAGCATAAGGTGTAATTCCTCTCGAAACATCTCTGTCATTTCCCCCTCGGCTTTTGCGCGTAAAACCCCCCTACCCCCCAAAACTCCTAAGATCGCTGTTATTCCTGAAAACCCCCCGGAAACAGGAAAGCCTCTAGAAGTTTTTTTGTCCCAAAATGTGTGTGTATAAATATTACAATATTTCACAT
>20141026080
TGTTTCACATTTACATATATGTACTTATTACATATATTTATTGAATGACATAACAGTACATGATATAATATATATATATGTATTATCACCATTAAGTAATATTAAACATTCAAGTAACCATTCCAATAACTAAGTACATAGGCTAACAGTGATTAATCAATAAAAATAGAAAGGGTAAATATTAATGCAGTAACCATCACTCAACACTAAACTAAATAGTAATGATATACCAAGTAATCCGCATCCCGTTCAATTGATAGAAATTAATGTAGTAAGAACCTACCAACCTGTGATTTCTAAATGATAACGGTTATTGAAGGTGAGGGACAACAATTGTGGGGGTTTCACTCAGTGAATTATTCCTGGCATCTGGTTCCTACTTCAGGGCCATTAATCGGTTCATTCCCCACACTTTCATCGACGCTTGCATAAGTTAATGGTGTGAATACATACTCCTCGTTACCCAGCATGCCGGGCGTTCTCTCCAGCGGGTAAGGGGTTCTCTTTTTTATTTTCCTTTCACTTGGCATATCAGAGTGCACACGGTAATAGTTGATAAGGTTGAACATTTCCTCGCCTGAAAGAAATAGTATTCGTGGTGAAAAGATATTACAAGAATAACCACATATTAGGATATCAAGAGCATAAGGTGTAATTCCTCTCGAAACATCTCTGTCATTTCCCCCTCGGCTTTTGCGCGTAAAACCCCCCTACCCCCCAAAACTCCTAAGATCGCTGTTATTCCTGAAAACCCCCCGGAAACAGGAAAGCCTCTAGAAGTTTTTTTGTCCCAAAATGTGTGTGTATAAATATTACAATATTTCACAT
>20131106001
TGTTTCACATTTACATATATGTACTTATTACATATATTTATTGAATGACATAACAGTACATGATATAATATATATATATATGTATTATCACCATTAAGTAATATTAAACATTCAAGTAACCATTCCAATAACTAAGTACATAGGCTAACAGTGATTAATCACTAAAAATAGAAAGGGTAAATATTAATGCAGTAACCATCACTCAACACTAAACTAAATAGTAATGATATACCAAGTAATCCGCATCCCGTTCAATTGATAGAAATTAATGTAGTAAGAACCTACCAACCTGTGATTTCTAAATGATAACGGTTATTGAAGGTGAGGGACAACAATTGTGGGGGTTTCACTCAGTGAATTATTCCTGGCATCTGGTTCCTACTTCAGGGCCATTAATCGGTTCATTCCCCACACTTTCATCGACGCTTGCATAAGTTAATGGTGTGAATACATACTCCTCGTTACCCAGCATGCCGGGCGTTCTCTCCAGCGGGTAAGGGGTTCTCTTTTTTATTTTCCTTTCACTTGGCATATCAGAGTGCACACGGTAATAGTTGATAAGGTTGAACATTTCCTCGCCTGAAAGAAATAGTATTCGTGGTGAAAAGATATTACAAGAATAACCACATATTAGGATATCAAGAGCATAAGGTGTAATTCCTCTCGAAACATCTCTGTCATTTCCCCCTCGGCTTTTGCGCGTAAAACCCCCCTACCCCCCAAAACTCCTAAGATCGCTGTTATTCCTGAAAACCCCCCGGAAACAGGAAAGCCTCTAGAAGTTTTTTTGTCCCAAAATGTGTGTGTATAAATATTACAATATTTCACAT
>20131106002
TGTTTCACATTTACATATATGTACTTATTACATATATTTATTGAATGACATAACAGTACATGATATGATATATATATATGTATTATCACCATTAAGTAATATTAAACATTCAAGTAACCATTCCAATAATTAAGTACATAGGCTAACAGTGATTAATCAATAAAAATAGAAAGGGTAAATATTAATGCAGTAACCATCACTCAACACTAAGCTAAATAGTAATGATATACCAAGTAATCCGCATCCCGTTCAATTGATAGAAATTAATGTAGTAAGAACCTACCAACCTGTGATTTCTAAATGATAACGGTTATTGAAGGTGAGGGACAACAATTGTGGGGGTTTCACTCAGTGAATTATTCCTGGCATCTGGTTCCTACTTCAGGGCCATTAATCGGTTCATTCCCCACACTTTCATCGACGCTTGCATAAGTTAATGGTGTGAATACATACTCCTCGTTACCCAGCATGCCGGGCGTTCTCTCCAGCGGGTAAGGGGTTCTCTTTTTTATTTTCCTTTCACTTGGCATATCAGAGTGCACACGGTAATAGTTGATAAGGTTGAACATTTCCTCGCCTGAAAGAAATAGTATTCGTGGTGAAAAGATATTACAAGAATAACCACATATTAGGATATCAAGAGCATAAGGTGTAATTCCTCTCGAAACATCTCTGTCATTTCCCCCTCGGCTTTTGCGCGTAAAACCCCCCTACCCCCCAAAACTCCTAAGATCGCTGTTATTCCTGAAAACCCCCCGGAAACAGGAAAGCCTCTAGAAGTTTTTTTGTCCCAAAATGTGTGTGTATAAATATTACAATATTTCACAT
>20131106003
TGTTTCACATTTACATATATGTACTTATTACATATATTTATTGAATGACATAACAGTACATGATATGATATATATATATGTATTATCACCATTAAGTAATATTAAACACTCAAGTAACCATTCCAATAGTTAAGTACATAGGCTAACAGTGATTAATCAATAAAAATAGAAAGGGTAAATATTAATGCAGTAACCATCACTCAACACTAAACTAAATAGTAATGATATACCAAGTAATCCGCATCCCGTTCAATTGATAGAAATTAATGTAGTAAGAACCTACCAACCTGTGATTTCTAAATGATAACGGTTATTGAAGGTGAGGGACAACAATTGTGGGGGTTTCACTCAGTGAATTATTCCTGGCATCTGGTTCCTACTTCAGGGCCATTAATCGGTTCACTCCCCACACTTTCATCGACGCTTGCATAAGTTAATGGTGTGAATACATACTCCTCGTTACCCAGCATGCCGGGCGTTCTCTCCAGCGGGTAAGGGGTTCTCTTTTTTATTTTCCTTTCACTTGGCATATCAGAGTGCACACGGTAATAGTTGATAAGGTTGAACATTTCCTCGCCTGAAAGAAATAGTATTCGTGGTGAAAAGATATTACAAGAATAACCACATATTAGGATATCAAGAGCATAAGGTGTAATTCCTCTCGAAACATCTCTGTCATTTCCCCCTCGGCTTTTGCGCGTAAAACCCCCCTACCCCCCAAAACTCCTAAGATCGCTGTTATTCCTGAAAACCCCCCGGAAACAGGAAAGCCTCTAGAAGTTTTTTTGTCCCAAAATGTGTGTGTATAAATATTACAATATTTCACAT
>20131106004
TGTTTCACATTTACATATATGTACTTATTACATATATTTATTGAATGACATAACAGTACATGATATAATATATATATATGTATTATCACCATTAAGTAATATTAAACATTCAAGTAACCATTCCAATAACTAAGTACATAGGCTAACAGTGATTAATCAATAAAAATAGAAAGGGTAAATATTAATGCAGTAACCATCACTCAACACTAAACTAAATAGTAATGATATACCAAGTAATCCGCATCCCGTTCAATTGATAGAAATTAATGTAGTAAGAACCTACCAACCTGTGATTTCTAAATGATAACGGTTATTGAAGGTGAGGGACAACAATTGTGGGGGTTTCACTCAGTGAATTATTCCTGGCATCTGGTTCCTACTTCAGGGCCATTAATCGGTTCATTCCCCACACTTTCATCGACGCTTGCATAAGTTAATGGTGTGAATACATACTCCTCGTTACCCAGCATGCCGGGCGTTCTCTCCAGCGGGTAAGGGGTTCTCTTTTTTATTTTCCTTTCACTTGGCATATCAGAGTGCACACGGTAATAGTTGATAAGGTTGAACATTTCCTCGCCTGAAAGAAATAGTATTCGTGGTGAAAAGATATTACAAGAATAACCACATATTAGGATATCAAGAGCATAAGGTGTAATTCCTCTCGAAACATCTCTGTCATTTCCCCCTCGGCTTTTGCGCGTAAACCCCCCTACCCCCCAAAACTCCTAAGATCGCTGTTATTCCTGAAAACCCCCCGGAAACAGGAAAGCCTCTAGAAGTTTTTTTGTCCCAAAATGTGTGTGTATAAATATTACAATATTTCACAT
>20131106005
TGTTTCACATTTACATATATGTACTTATTACATATATTTATTGAATGACATAACAGTACATGATATGATATATATATATATGTATTATCACCATTAAGTAATATTAAACACTCAAGTAACCATTCCAATAGTTAAGTACATAGGCTAACAGTGATTAATCAATAAAAATAGAAAGGGTAAATATTAATGCAGTAACCATCACTCAACACTAAACTAAATAGTAATGATATACCAAGTAATCCGCATCCCGTTCAATTGATAGAAATTAATGTAGTAAGAACCTACCAACCTGTGATTTCTAAATGATAACGGTTATTGAAGGTGAGGGACAACAATTGTGGGGGTTTCACTCAGTGAATTATTCCTGGCATCTGGTTCCTACTTCAGGGCCATTAATTGGTTCACTCCCCACACTTTCATCGACGCTTGCATAAGTTAATGGTGTGAATACATACTCCTCGTTACCCAGCATGCCGGGCGTTCTCTCCAGCGGGTAAGGGGTTCTCTTTTTTATTTTCCTTTCACTTGGCATATCAGAGTGCACACGGTAATAGTTGATAAGGTTGAACATTTCCTCGCCTGAAAGAAATAGTATTCGTGGTGAAAAGATATTACAAGAATAACCACATATTAGGATATCAAGAGCATAAGGTGTAATTCCTCTCGAAACATCTCTGTCATTTCCCCCTCGGCTTTTGCGCGTAAAACCCCCCTACCCCCCAAAACTCCTAAGATCGCTGTTATTCCTGAAAACCCCCCGGAAACAGGAAAGCCTCTAGAAGTTTTTTTGTCCCAAAATGTGTGTGTATAAATATTACAATATTTCACAT
>20131106006
TGTTTCACATTTACATATATGTACTTATTACATATATTTATTGAATGACATAACAGTACATGATATGATATATATATATGTATTATCACCATTAAGTAATATTAAACATTCAGGTAACCATTCCAATAATTAAGTACATAGGCTAACAGTGATTAATCAATAAAAATAGAAAGGGTAAATATTAATGCAGTAACCATCACTCAACACTAAACTAAATAGTAATGATATACCAAGTAATCCGCATCCCGTTCAATTGATAGAAATTAATGTAGTAAGAACCTACCAACCTGTGATTTCTAAATGATAACGGTTATTGAAGGTGAGGGACAACAATTGTGGGGGTTTCACTCAGTGAATTATTCCTGGCATCTGGTTCCTACTTCAGGGCCATTAATCGGTTCATTCCCCACACTTTCATCGACGCTTGCATAAGTTAATGGTGTGAATACATACTCCTCGTTACCCAGCATGCCGGGCGTTCTCTCCAGCGGGTAAGGGGTTCTCTTTTTTATTTTCCTTTCACTTGGCATATCAGAGTGCACACGGTAATAGTTGATAAGGTTGAACATTTCCTCGCCTGAAAGAAATAGTATTCGTGGTGAAAAGATATTACAAGAATAACCACATATTAGGATATCAAGAGCATAAGGTGTAATTCCTCTCGAAACATCTCTGTCATTTCCCCCTCGGCTTTTGCGCGTAAAACCCCCCTACCCCCCAAAACTCCTAAGATCGCTGTTATTCCTGAAAACCCCCCGGAAACAGGAAAGCCTCTAGAAGTTTTTTTGTCCCAAAATGTGTGTGTATAAATATTACAATATTTCACAT
>20131106008
TGTTTCACATTTACATATATGTACTTATTACATATATTTATTGAATGACATAACAGTACATGATATGATATATATATATATGTATTATCACCATTAAGTAATATTAAACACTCAAGTAACCATTCCAATAGTTAAGTACATAGGCTAACAGTGATTAATCAATAAAAATAGAAAGGGTAAATATTAATGCAGTAACCATCACTCAACACTAAACTAAATAGTAATGATATACCAAGTAATCCACATCCCGTTCAATTAATAGAAATTAATGTAGTAAGAACCTACCAACCTGTGATTTCTAAATGATAACGGTTATTGAAGGTGAGGGACAACAATTGTGGGGGTTTCACTCAGTGAATTATTCCTGGCATCTGGTTCCTACTTCAGGGCCATTAATCGGTTCACTCCCCACACTTTCATCGACGCTTGCATAAGTTAATGGTGTGAATACATACTCCTCGTTACCCAGCATGCCGGGCGTTCTCTCCAGCGGGTAAGGGGTTCTCTTTTTTATTTTCCTTTCACTTGGCATATCAGAGTGCACACGGTAATAGTTGATAAGGTTGAACATTTCCTCGCCTGAAAGAAATAGTATTCGTGGTGAAAAGATATTACAAGAATAACCACATATTAGGATATCAAGAGCATAAGGTGTAATTCCTCTCGAAACATCTCTGTCATTTCCCCCTCGGCTTTTGCGCGTAAAACCCCCCTACCCCCCAAAACTCCTAAGATCGCTGTTATTCCTGAAAACCCCCCGGAAACAGGAAAGCCTCTAGAAGTTTTTTTGTCCCAAAATGTGTGTGTATAAATATTACAATATTTCACAT
>20131106009
TGTTTCACATTTACATATATGTACTTATTACATATATTTATTGAATGACATAACAGTACATGATATGATATATATATATGTATTATCACCATTAAGTAATATTAAACATTCAAGTAACCATTCCAATAGTTAAGTACATAGGCTAACAGTGATTAATCAATAAAAATAGAAAGGGTAAATATTAATGCAGTAACCATCACTCAACACTAAACTAAATAGTAATGATATACCAAGTAATCCGCATCCCGTTCAATTGATAGAAATTAATGTAGTAAGAACCTACCAACCTGTGATTTCTAAATGATAACGGTTATTGAAGGTGAGGGACAACAATTGTGGGGGTTTCACTCAGTGAACTATTCCTGGCATCTGGTTCCTACTTCAGGGCCATTAATCGGTTCACTCCCCACACTTTCATCGACGCTTGCATAAGTTAATGGTGTGAATACATACTCCTCGTTACCCAGCATGCCGGGCGTTCTCTCCAGCGGGTAAGGGGTTCTCTTTTTTATTTTCCTTTCACTTGGCATATCAGAGTGCACACGGTAATAGTTGATAAGGTTGAACATTTCCTCGCCTGAAAGAAATAGTATTCGTGGTGAAAAGATATTACAAGAATAACCACATATTAGGATATCAAGAGCATAAGGTGTAATTCCTCTCGAAACATCTCTGTCATTTCCCCCTCGGCTTTTGCGCGTAAAACCCCCCTACCCCCCAAAACTCCTAAGATCGCTGTTATTCCTGAAAACCCCCCGGAAACAGGAAAGCCTCTAGAAGTTTTTTTGTCCCAAAATGTGTGTGTATAAATATTACAATATTTCACAT
>20131106010
TGTTTCACATTTACATATATGTACTTATTACATATATTTATTGAATGACATAACAGTACATGATATGATATATATATATGTATTATCACCATTAAGTAATATTAAGCATTCAAGTAACCATTCCAATAAGTAAGTACATAGGCTAACAGTGATTAACCAATAAAAATAGAAAGGGTAAATGTTAATGCAGTAACCATCACTCAGCACTAAACTAAATAGTAATGATATACCAAGTAATCCGCATCCCGTTCAATTGATAGAAATTAATGTAGTAAGAACCTACCAACCTGTGATTTCTAAATGATAACGGTTATTGAAGGTGAGGGACAACAATTGTGGGGGTTTCACTCAGTGAATTATTCCTGGCATCTGGTTCCTACTTCAGGGCCATTAACCGGTTCATTCCCCACACTTTCATCGACGCTTGCATAAGTTAATGGTGTGAATACATACTCCTCGTTACCCAGCATGCCGGGCGTTCTCTCCAGCGGGTAAGGGGTTCTCTTTTTTATTTTCCTTTCACTTGGCATATCAGAGTGCACACGGTAATAGTTGATAAGGTTGAACATTTCCTCGCCTGAAAGAAATAGTATTCGTGGTGAAAAGATATTACAAGAATAACCACATATTAGGATATCAAGAGCATAAGGTGTAATTCCTCTCGAAACATCTCTGTCATTTCCCCCTCGGCTTTTGCGCGTAAAACCCCCCTACCCCCCAAAACTCCTAAGATCGCTGTTATTCCTGAAAACCCCCCGGAAACAGGAAAGCCTCTAGAAGTTTTTTTGTCCCAAAATGTGTGTGTATAAATATTACAATATTTCACAT
>20131106011
TGTTTCACATTTACATATATGTACTTATTACATATATTTATTGAATGACATAACAGTACATGATATAATATATATATGTATTATCACCATTAAGTAATATTAAACATTCAAGTAACCATTCCAATAACTAAGTACATAGGCTAACAGTGATTAATCAATAAAAATAGAAAGGGTAAATATTAATGCAGTAACCATCACTCAACACTAAACTAAATAGTAATGATATACCAAGTAATCCGCATCCCGTTCAATTGATAGAAATTAATGTAGTAAGAACCTACCAACCTGTGATTTCTAAATGATAACGGTTATTGAAGGTGAGGGACAACAATTGTGGGGGTTTCACTCAGTGAATTATTCCTGGCATCTGGTTCCTACTTCAGGGCCATTAATCGGTTCATTCCCCACACTTTCATCGACGCTTGCATAAGTTAATGGTGTGAATACATACTCCTCGTTACCCAGCATGCCGGGCGTTCTCTCCAGCGGGTAAGGGGTTCTCTTTTTTATTTTCCTTTCACTTGGCATATCAGAGTGCACACGGTAATAGTTGATAAGGTTGAACATTTCCTCGCCTGAAAGAAATAGTATTCGTGGTGAAAAGATATTACAAGAATAACCACATATTAGGATATCAAGAGCATAAGGTGTAATTCCTCTCGAAACATCTCTGTCATTTCCCCCTCGGCTTTTGCGCGTAAAACCCCCCTACCCCCCAAAACTCCTAAGATCGCTGTTATTCCTGAAAACCCCCCGGAAACAGGAAAGCCTCTAGAAGTTTTTTTGTCCCAAAATGTGTGTGTATAAATATTACAATATTTCACAT
>20131106012
TGTTTCACATTTACATATATGTACTTATTACATATATTTATTGAATGACATAACAGTACATGATATGATATATATATATGTATTATCACCATTAAGTAATATTAAACACTCAAGTAACCATTCCAATAGTTAAGTACATAGGCTAACAGTGATTAATCAATAAAAATAGAAAGGGTAAATATTAATGCAGTAACCATCACTCAACACTAAACTAAATAGTAATGATATACCAAGTAATCCGCATCCCGTTCAATTGATAGAAATTAATGTAGTAAGAACCTACCAACCTGTGATTTCTAAATGATAACGGTTATTGAAGGTGAGGGACAACAATTGTGGGGGTTTCACTCAGTGAATTATTCCTGGCATCTGGTTCCTACTTCAGGGCCATTAATCGGTTCATTCCCCACACTTTCATCGACGCTTGCATAAGTTAATGGTGTGAATACATACTCCTCGTTACCCAGCATGCCGGGCGTTCTCTCCAGCGGGTAAGGGGTTCTCTTTTTTATTTTCCTTTCACTTGGCATATCAGAGTGCACACGGTAATAGTTGATAAGGTTGAACATTTCCTCGCCTGAAAGAAATAGTATTCGTGGTGAAAAGATATTACAAGAATAACCACATATTAGGATATCAAGAGCATAAGGTGTAATTCCTCTCGAAACATCTCTGTCATTTCCCCCTCGGCTTTTGCGCGTAAAACCCCCCTACCCCCCAAAACTCCTAAGATCGCTGTTATTCCTGAAAACCCCCCGGAAACAGGAAAGCCTCTAGAAGTTTTTTTGTCCCAAAATGTGTGTGTATAAATATTACAATATTTCACAT
>20131106013
TGTTTCACATTTACATATATGTACTTATTACATATATTTATTGAATGACATAACAGTACATGATATGATATATATATATGTATTATCACCATTAAGTAATATTAAACATTCAAGTAACCATTCCAATAATTAAGTACATAGGCTAACAGTGATTAATCAATAAAAATAGAAAGGGTAAATATTAATGCAGTAACCATCACTCAACACTAAACTAAATAGTAATGATATACCAAGTAATCCGCATCCCGTTCAATTGATAGAAATTAATGTAGTAAGAACCTACCAACCTGTGATTTCTAAATGATAACGGTTATTGAAGGTGAGGGACAACAATTGTGGGGGTTTCACTCAGTGAATTATTCCTGGCATCTGGTTCCTACTTCAGGGCCATTAATCGGTTCATTCCCCACACTTTCATCGACGCTTGCATAAGTTAATGGTGTGAATACATACTCCTCGTTACCCAGCATGCCGGGCGTTCTCTCCAGCGGGTAAGGGGTTCTCTTTTTTATTTTCCTTTCACTTGGCATATCAGAGTGCACACGGTAATAGTTGATAAGGTTGAACATTTCCTCGCCTGAAAGAAATAGTATTCGTGGTGAAAAGATATTACAAGAATAACCACATATTAGGATATCAAGAGCATAAGGTGTAATTCCTCTCGAAACATCTCTGTCATTTCCCCCTCGGCTTTTGCGCGTAAAACCCCCCTACCCCCCAAAACTCCTAAGATCGCTGTTATTCCTGAAAACCCCCCGGAAACAGGAAAGCCTCTAGAAGTTTTTTTGTCCCAAAATGTGTGTGTATAAATATTACAATATTTCACAT
>20131106014
TGTTTCACATTTACATATATGTACTTATTACATATATTTATTGAATGACATAACAGTACATGATATAATATATATATGTATTATCACCATTAAGTAATATTAAACATTCAAGTAACCATTCCAATAACTAAGTACATAGGCTAACAGTGATTAATCAATAAAAATAGAAAGGGTAAATATTAATGCAGTAACCATCACTCAACACTAAACTAAATAGTAATGATATACCAAGTAATCCGCATCCCGTTCAATTGATAGAAATTAATGTAGTAAGAACCTACCAACCTGTGATTTCTAAATGATAACGGTTATTGAAGGTGAGGGACAACAATTGTGGGGGTTTCACTCAGTGAATTATTCCTGGCATCTGGTTCCTACTTCAGGGCCATTAATCGGTTCATTCCCCACACTTTCATCGACGCTTGCATAAGTTAATGGTGTGAATACATACTCCTCGTTACCCAGCATGCCGGGCGTTCTCTCCAGCGGGTAAGGGGTTCTCTTTTTTATTTTCCTTTCACTTGGCATATCAGAGTGCACACGGTAATAGTTGATAAGGTTGAACATTTCCTCGCCTGAAAGAAATAGTATTCGTGGTGAAAAGATATTACAAGAATAACCACATATTAGGATATCAAGAGCATAAGGTGTAATTCCTCTCGAAACATCTCTGTCATTTCCCCCTCGGCTTTTGCGCGTAAAACCCCCCTACCCCCCAAAACTCCTAAGATCGCTGTTATTCCTGAAAACCCCCCGGAAACAGGAAAGCCTCTAGAAGTTTTTTTGTCCCAAAATGTGTGTGTATAAATATTACAATATTTCACAT
>20131106015
TGTTTCACATTTACATATATGTACTTATTACATATATTTATTGAATGACATAACAGTACATGATATGATATATATATATATGTATTATCACCATTAAGTAATATTAAACATTCAAGTAACCATTCCAATAATTAAGTACATAGGCTAACAGTGATTAATCAATAAAAATAGAAAGGGTAAATATTAATGCAGTAACCATCACTCAACACTGAACTAAATAGTAATGATATACCAAGTAATCCGCATCCCGTTCAATTGATAGAAATTAATGTAGTAAGAACCTACCAACCTGTGATTTCTAAATGATAACGGTTATTGAAGGTGAGGGACAACAATTGTGGGGGTTTCACTCAGTGAATTATTCCTGGCATCTGGTTCCTACTTCAGGGCCATTAATCGGTTCATTCCCCACACTTTCATCGACGCTTGCATAAGTTAATGGTGTGAATACATACTCCTCGTTACCCAGCATGCCGGGCGTTCTCTCCAGCGGGTAAGGGGTTCTCTTTTTTATTTTCCTTTCACTTGGCATATCAGAGTGCACACGGTAATAGTTGATAAGGTTGAACATTTCCTCGCCTGAAAGAAATAGTATTCGTGGTGAAAAGATATTACAAGAATAACCACATATTAGGATATCAAGAGCATAAGGTGTAATTCCTCTCGAAACATCTCTGTCATTTCCCCCTCGGCTTTTGCGCGTAAAACCCCCCTACCCCCCAAAACTCCTAAGATCGCTGTTATTCCTGAAAACCCCCCGGAAACAGGAAAGCCTCTAGAAGTTTTTTTGTCCCAAAATGTGTGTGTATAAATATTACAATATTTCACAT
>20131106016
TGTTTCACATTTACATATATGTACTTATTACATATATTTATTGAATGACATAACAGTACATGATATAATATATATATATGTATTATCACCATTAAGTAATATTAAACATTCAAGTAACCATTCCAATAACTAAGTACATAGGCTAACAGTGATTAATCAATAAAAATAGAAAGGGTAAATATTAATGCAGTAACCATCACTCAACACTAAACTAAATAGTAATGATATACCAAGTAATCCGCATCCCGTTCAATTGATAGAAATTAATGTAGTAAGAACCTACCAACCTGTGATTTCTAAATGATAACGGTTATTGAAGGTGAGGGACAACAATTGTGGGGGTTTCACTCAGTGAATTATTCCTGGCATCTGGTTCCTACTTCAGGGCCATTAATCGGTTCATTCCCCACACTTTCATCGACGCTTGCATAAGTTAATGGTGTGAATACATACTCCTCGTTACCCAGCATGCCGGGCGTTCTCTCCAGCGGGTAAGGGGTTCTCTTTTTTATTTTCCTTTCACTTGGCATATCAGAGTGCACACGGTAATAGTTGATAAGGTTGAACATTTCCTCGCCTGAAAGAAATAGTATTCGTGGTGAAAAGATATTACAAGAATAACCACATATTAGGATATCAAGAGCATAAGGTGTAATTCCTCTCGAAACATCTCTGTCATTTCCCCCTCGGCTTTTGCGCGTAAAACCCCCCTACCCCCCAAAACTCCTAAGATCGCTGTTATTCCTGAAAACCCCCCGGAAACAGGAAAGCCTCTAGAAGTTTTTTTGTCCCAAAATGTGTGTGTATAAATATTACAATATTTCACAT
>20131106017
TGTTTCACATTTACATATATGTACTTATTACATATATTTATTGAATGACATAACAGTACATGATATGATATATATATATGTATTATCACCATTAAGTAATATTAAACATTCAAGTAACCATTCCAATAATTAAGTACATAGGCTAACAGTGATTAATCAATAAAAATAGAAAGGGTAAATATTAATGCAGTAACCATCACTCAACACTAAACTAAATAGTAATGATATACCAAGTAATCCGCATCCCGTTCAATTGATAGAAATTAATGTAGTAAGAACCTACCAACCTGTGATTTCTAAATGATAACGGTTATTGAAGGTGAGGGACAACAATTGTGGGGGTTTCACTCAGTGAATTATTCCTGGCATCTGGTTCCTACTTCAGGGCCATTAATCGGTTCATTCCCCACACTTTCATCGACGCTTGCATAAGTTAATGGTGTGAATACATACTCCTCGTTACCCAGCATGCCGGGCGTTCTCTCCAGCGGGTAAGGGGTTCTCTTTTTTATTTTCCTTTCACTTGGCATATCAGAGTGCACACGGTAATAGTTGATAAGGTTGAACATTTCCTCGCCTGAAAGAAATAGTATTCGTGGTGAAAAGATATTACAAGAATAACCACATATTAGGATATCAAGAGCATAAGGTGTAATTCCTCTCGAAACATCTCTGTCATTTCCCCCTCGGCTTTTGCGCGTAAAACCCCCCTACCCCCCAAAACTCCTAAGATCGCTGTTATTCCTGAAAACCCCCCGGAAACAGGAAAGCCTCTAGAAGTTTTTTTGTCCCAAAATGTGTGTGTATAAATATTACAATATTTCACAT
>20131106018
TGTTTCACATTTACATATATGTACTTATTACATATATTTATTGAATGACATAACAGTACATGATATAATATATATATATGTATTATCACCATTAAGTAATATTAAACATTCAAGTAACCATTCCAATAACTAAGTACATAGGCTAACAGTGATTAATCAATAAAAATAGAAAGGGTAAATATTAATGCAGTAACCATCACTCAACACTAAACTAAATAGTAATGATATACCAAGTAATCCGCATCCCGTTCAATTGATAGAAATTAATGTAGTAAGAACCTACCAACCTGTGATTTCTAAATGATAACGGTTATTGAAGGTGAGGGACAACAATTGTGGGGGTTTCACTCAGTGAATTATTCCTGGCATCTGGTTCCTACTTCAGGGCCATTAATCGGTTCATTCCCCACACTTTCATCGACGCTTGCATAAGTTAATGGTGTGAATACATACTCCTCGTTACCCAGCATGCCGGGCGTTCTCTCCAGCGGGTAAGGGGTTCTCTTTTTTATTTTCCTTTCACTTGGCATATCAGAGTGCACACGGTAATAGTTGATAAGGTTGAACATTTCCTCGCCTGAAAGAAATAGTATTCGTGGTGAAAAGATATTACAAGAATAACCACATATTAGGATATCAAGAGCATAAGGTGTAATTCCTCTCGAAACATCTCTGTCATTTCCCCCTCGGCTTTTGCGCGTAAAACCCCCCTACCCCCCAAAACTCCTAAGATCGCTGTTATTCCTGAAAACCCCCCGGAAACAGGAAAGCCTCTAGAAGTTTTTTTGTCCCAAAATGTGTGTGTATAAATATTACAATATTTCACAT
>20131106019
TGTTTCACATTTACATATATGTACTTATTACATATATTTATTGAATGACATAACAGTACATGATATGATATATATATATATGTATTATCACCATTAAGTAATATTAAACACTCAAGTAACCATTCCAATAGCTAAGTACATAGGCTAACAGTGATTAATCAATAAAAATAGAAAGGGTAAATATTAATGCAGTAACCATCACTCAACACTAAACTAAATAGTAATGATATACCAAGTAATCCGCATCCCGTTCAATTGATAGAAATTAATGTAGTAAGAACCTACCAACCTGTGATTTCTAAATGATAACGGTTATTGAAGGTGAGGGACAACAATTGTGGGGGTTTCACTCAGTGAATTATTCCTGGCATCTGGTTCCTACTTCAGGGCCATTAATCGGTTCACTCCCCACACTTTCATCGACGCTTGCATAAGTTAATGGTGTGAATACATACTCCTCGTTACCCAGCATGCCGGGCGTTCTCTCCAGCGGGTAAGGGGTTCTCTTTTTTATTTTCCTTTCACTTGGCATATCAGAGTGCACACGGTAATAGTTGATAAGGTTGAACATTTCCTCGCCTGAAAGAAATAGTATTCGTGGTGAAAAGATATTACAAGAATAACCACATATTAGGATATCAAGAGCATAAGGTGTAATTCCTCTCGAAACATCTCTGTCATTTCCCCCTCGGCTTTTGCGCGTAAAACCCCCCTACCCCCCAAAACTCCTAAGATCGCTGTTATTCCTGAAAACCCCCCGGAAACAGGAAAGCCTCTAGAAGTTTTTTTGTCCCAAAATGTGTGTGTATAAATATTACAATATTTCACAT
>20131013135
TGTTTCACATTTACATATATGTACTTATTACATATATTTATTGAATGACATAACAGTACATGATATGATATATATATATATGTATTATCACCATTAAGTAATATTAAACATTCAAGTAACCATTCCAATAATTAAGTACATAGGCTAACAGTGATTAATCAATAAAAATAGAAAGGGTAAATATTAATGCAGTAACCATCACTCAACACTAAACTAAATAGTAATGATATACCAAGTAATCCGCATCCCGTTCAATTGATAGAAATTAATGTAGTAAGAACCTACCAACCTGTGATTTCTAAATGATAACGGTTATTGAAGGTGAGGGACAACAATTGTGGGGGTTTCACTCAGTGAATTATTCCTGGCATCTGGTTCCTACTTCAGGGCCATTAATCGGTTCATTCCCCACACTTTCATCGACGCTTGCATAAGTTAATGGTGTGAATACATACTCCTCGTTACCCAGCATGCCGGGCGTTCTCTCCAGCGGGTAAGGGGTTCTCTTTTTTATTTTCCTTTCACTTGGCATATCAGAGTGCACACGGTAATAGTTGATAAGGTTGAACATTTCCTCGCCTGAAAGAAATAGTATTCGTGGTGAAAAGATATTACAAGAATAACCACATATTAGGATATCAAGAGCATAAGGTGTAATTCCTCTCGAAACATCTCTGTCATTTCCCCCTCGGCTTTTGCGCGTAAAACCCCCCTACCCCCCAAAACTCCTAAGATCGCTGTTATTCCTGAAAACCCCCCGGAAACAGGAAAGCCTCTAGAAGTTTTTTTGTCCCAAAATGTGTGTGTATAAATATTACAATATTTCACAT
>20131013136
TGTTTCACATTTACATATATGTACTTATTACATATATTTATTGAATGACATAACAGTACATGATATGATATATATATATGTATTATCACCATTAAGTAATATTAAACATTCAAGTAACCATTCCAATAATTAAGTACATAGGCTAACAGTGATTAATCAATAAAAATAGAAAGGGTAAATATTAATGCAGTAACCATCACTCAACACTAAACTAAATAGTAATGATATACCAAGTAATCCGCATCCCGTTCAATTGATAGAAATTAATGTAGTAAGAACCTACCAACCTGTGATTTCTAAATGATAACGGTTATTGAAGGTGAGGGACAACAATTGTGGGGGTTTCACTCAGTGAATTATTCCTGGCATCTGGTTCCTACTTCAGGGCCATTAATCGGTTCATTCCCCACACTTTCATCGACGCTTGCATAAGTTAATGGTGTGAATACATACTCCTCGTTACCCAGCATGCCGGGCGTTCTCTCCAGCGGGTAAGGGGTTCTCTTTTTTATTTTCCTTTCACTTGGCATATCAGAGTGCACACGGTAATAGTTGATAAGGTTGAACATTTCCTCGCCTGAAAGAAATAGTATTCGTGGTGAAAAGATATTACAAGAATAACCACATATTAGGATATCAAGAGCATAAGGTGTAATTCCTCTCGAAACATCTCTGTCATTTCCCCCTCGGCTTTTGCGCGTAAAACCCCCCTACCCCCCAAAACTCCTAAGATCGCTGTTATTCCTGAAAACCCCCCGGAAACAGGAAAGCCTCTAGAAGTTTTTTTGTCCCAAAATGTGTGTGTATAAATATTACAATATTTCACAT
>20131013137
TGTTTCACATTTACATATATGTACTTATTACATATATTTATTGAATGACATAACAGTACATGATATGATATATATATATGTATTATCACCATTAAGTAATATTAAACATTCAAGTAACCATTCCAATAGTTAAGTACATAGGCTAACAGTGATTAATCAATAAAAATAGAAAGGGTAAATATTAATGCAGTAACCATGACTCAACACTAAACTAAATAGTAATGATATACCAAGTAATCCGCATCCCGTTCAATTGATAGAAATTAATGTAGTAAGAACCTACCAACCTGTGATTTCTAAATGATAACGGTTATTGAAGGTGAGGGACAACAATTGTGGGGGTTTCACTCAGTGAATTATTCCTGGCATCTGGTTCCTACTTCAGGGCCATTAATCGGTTCATTCCCCACACTTTCATCGACGCTTGCATAAGTTAATGGTGTGAATACATACTCCTCGTTACCCAGCATGCCGGGCGTTCTCTCCAGCGGGTAAGGGGTTCTCTTTTTTATTTTCCTTTCACTTGGCATATCAGAGTGCACACGGTAATAGTTGATAAGGTTGAACATTTCCTCGCCTGAAAGAAATAGTATTCGTGGTGAAAAGATATTACAAGAATAACCACATATTAGGATATCAAGAGCATAAGGTGTAATTCCTCTCGAAACATCTCTGTCATTTCCCCCTCGGCTTTTGCGCGTAAAACCCCCCTACCCCCCAAAACTCCTAAGATCGCTGTTATTCCTGAAAACCCCCCGGAAACAGGAAAGCCTCTAGAAGTTTTTTTGTCCCAAAATGTGTGTGTATAAATATTACAATATTTCACAT
>20131013138
TGTTTCACATTTACATATATGTACTTATTACATATATTTATTGAATGACATAACAGTACATGATATGATATATATATATATGTATTATCACCATTAAGTAATATTAAACACTCAAGTAACCATTCCAATAGCTAAGTACATAGGCTAACAGTGATTAATCAATAAAAATAGAAAGGGTAAATATTAATGCAGTAACCATCACTCAACACTAAACTAAATAGTAATGATATACCAAGTAATCCGCATCCCGTTCAATTGATAGAAATTAATGTAGTAAGAACCTACCAACCTGTGATTTCTAAATGATAACGGTTATTGAAGGTGAGGGACAACAATTGTGGGGGTTTCACTCAGTGAATTATTCCTGGCATCTGGTTCCTACTTCAGGGCCATTAATCGGTTCACTCCCCACACTTTCATCGACGCTTGCATAAGTTAATGGTGTGAATACATACTCCTCGTTACCCAGCATGCCGGGCGTTCTCTCCAGCGGGTAAGGGGTTCTCTTTTTTATTTTCCTTTCACTTGGCATATCAGAGTGCACACGGTAATAGTTGATAAGGTTGAACATTTCCTCGCCTGAAAGAAATAGTATTCGTGGTGAAAAGATATTACAAGAATAACCACATATTAGGATATCAAGAGCATAAGGTGTAATTCCTCTCGAAACATCTCTGTCATTTCCCCCTCGGCTTTTGCGCGTAAAACCCCCCTACCCCCCAAAACTCCTAAGATCGCTGTTATTCCTGAAAACCCCCCGGAAACAGGAAAGCCTCTAGAAGTTTTTTTGTCCCAAAATGTGTGTGTATAAATATTACAATATTTCACAT
>20131013139
TGTTTCACATTTACATATATGTACTTATTACATATATTTATTGAATGACATAACAGTACATGATATGATATATATATATGTATTATCACCATTAAGTAATATTAAACATTCAAGTAACCATTCCAATAATTAAGTACATAGGCTAACAGTGATTAATCAATAAAAATAGAAAGGGTAAATATTAATGCAGTAACCATCACTCAACACTAAACTAAATAGTAATGATATACCAAGTAATCCGCATCCCGTTCAATTGATAGAAATTAATGTAGTAAGAACCTACCAACCTGTGATTTCTAAATGATAACGGTTATTGAAGGTGAGGGACAACAATTGTGGGGGTTTCACTCAGTGAATTATTCCTGGCATCTGGTTCCTACTTCAGGGCCATTAATCGGTTCATTCCCCACACTTTCATCGACGCTTGCATAAGTTAATGGTGTGAATACATACTCCTCGTTACCCAGCATGCCGGGCGTTCTCTCCAGCGGGTAAGGGGTTCTCTTTTTTATTTTCCTTTCACTTGGCATATCAGAGTGCACACGGTAATAGTTGATAAGGTTGAACATTTCCTCGCCTGAAAGAAATAGTATTCGTGGTGAAAAGATATTACAAGAATAACCACATATTAGGATATCAAGAGCATAAGGTGTAATTCCTCTCGAAACATCTCTGTCATTTCCCCCTCGGCTTTTGCGCGTAAAACCCCCCTACCCCCCAAAACTCCTAAGATCGCTGTTATTCCTGAAAACCCCCCGGAAACAGGAAAGCCTCTAGAAGTTTTTTTGTCCCAAAATGTGTGTGTATAAATATTACAATATTTCACAT
>20131013140
TGTTTCACATTTACATATATGTACTTATTACATATATTTATTGAATGACATAACAGTACATGATATGATATATATATATGTATTATCACCATTAAGTAATATTAAACATTCAAGTAACCATTCCAATAATTAAGTACATAGGCTAACAGTGATTAATCAATAAAAATAGAAAGGGTAAATATTAATGCAGTAACCATCACTCAACACTAAACTAAATAGTAATGATATACCAAGTAATCCGCATCCCGTTCAATTGATAGAAATTAATGTAGTAAGAACCTACCAACCTGTGATTTCTAAATGATAACGGTTATTGAAGGTGAGGGACAACAATTGTGGGGGTTTCACTCAGTGAATTATTCCTGGCATCTGGTTCCTACTTCAGGGCCATTAATCGGTTCATTCCCCACACTTTCATCGACGCTTGCATAAGTTAATGGTGTGAATACATACTCCTCGTTACCCAGCATGCCGGGCGTTCTCTCCAGCGGGTAAGGGGTTCTCTTTTTTATTTTCCTTTCACTTGGCATATCAGAGTGCACACGGTAATAGTTGATAAGGTTGAACATTTCCTCGCCTGAAAGAAATAGTATTCGTGGTGAAAAGATATTACAAGAATAACCACATATTAGGATATCAAGAGCATAAGGTGTAATTCCTCTCGAAACATCTCTGTCATTTCCCCCTCGGCTTTTGCGCGTAAAACCCCCCTACCCCCCAAAACTCCTAAGATCGCTGTTATTCCTGAAAACCCCCCGGAAACAGGAAAGCCTCTAGAAGTTTTTTTGTCCCAAAATGTGTGTGTATAAATATTACAATATTTCACAT
>20131013141
TGTTTCACATTTACATATATGTACTTATTACATATATTTATTGAATGACATAACAGTACATGATATGATATATATATATGTATTATCACCATTAAGTAATATTAAGCATTCAAGTAACCATTCCAATAAGTAGGTACATAGGCTAACAGTGATTAACCAATAAAAATAGAAAGGGTAAATGTTAATGCAGTAACCATCACTCAGCACTAAACTAAATAGTAATGATATACCAAGTAATCCGCATCCCGTTCAATTGATAGAAATTAATGTAGTAAGAACCTACCAACCTGTGATTTCTAAATGATAACGGTTATTGAAGGTGAGGGACAACAATTGTGGGGGTTTCACTCAGTGAATTATTCCTGGCATCTGGTTCCTACTTCAGGGCCATTAACCGGTTCATTCCCCACACTTTCATCGACGCTTGCATAAGTTAATGGTGTGAATACATACTCCTCGTTACCCAGCATGCCGGGCGTTCTCTCCAGCGGGTAAGGGGTTCTCTTTTTTATTTTCCTTTCACTTGGCATATCAGAGTGCACACGGTAATAGTTGATAAGGTTGAACATTTCCTCGCCTGAAAGAAATAGTATTCGTGGTGAAAAGATATTACAAGAATAACCACATATTAGGATATCAAGAGCATAAGGTGTAATTCCTCTCGAAACATCTCTGTCATTTCCCCCTCGGCTTTTGCGCGTAAAACCCCCCTACCCCCCAAAACTCCTAAGATCGCTGTTATTCCTGAAAACCCCCCGGAAACAGGAAAGCCTCTAGAAGTTTTTTTGTCCCAAAATGTGTGTGTATAAATATTACAATATTTCACAT
>20131013142
TGTTTCACATTTACATATATGTACTTATTACATATATTTATTGAATGACATAACAGTACATGATATGATATATATATATATGTATTATCACCATTAAGTAATATTAAACATTCAAGTAACCATTCCAATAATTAAGTACATAGGCTAACAGTGATTAATCAATAAAAATAGAAAGGGTAAATATTAATGCAGTAACCATCACTCAACACTAAACTAAATAGTAATGATATACCAAGTAATCCGCATCCCGTTCAATTGATAGAAATTAATGTAGTAAGAACCTACCAACCTGTGATTTCTAAATGATAACGGTTATTGAAGGTGAGGGACAACAATTGTGGGGGTTTCACTCAGTGAATTATTCCTGGCATCTGGTTCCTACTTCAGGGCCATTAATCGGTTCATTCCCCACACTTTCATCGACGCTTGCATAAGTTAATGGTGTGAATACATACTCCTCGTTACCCAGCATGCCGGGCGTTCTCTCCAGCGGGTAAGGGGTTCTCTTTTTTATTTTCCTTTCACTTGGCATATCAGAGTGCACACGGTAATAGTTGATAAGGTTGAACATTTCCTCGCCTGAAAGAAATAGTATTCGTGGTGAAAAGATATTACAAGAATAACCACATATTAGGATATCAAGAGCATAAGGTGTAATTCCTCTCGAAACATCTCTGTCATTTCCCCCTCGGCTTTTGCGCGTAAAACCCCCCTACCCCCCAAAACTCCTAAGATCGCTGTTATTCCTGAAAACCCCCCGGAAACAGGAAAGCCTCTAGAAGTTTTTTTGTCCCAAAATGTGTGTGTATAAATATTACAATATTTCACAT
>20131013143
TGTTTCACATTTACATATATGTACTTATTACATATATTTATTGAATGACATAACAGTACATGATATGATATATATATATGTATTATCACCATTAAGTAATATTAAACACTCAAGTAACCATTCCAATAGTTAAGTACATAGGCTAACAGTGATTAATCAATAAAAATAGAAAGGGTAAATATTAATGCAGTAACCATCACTCAACACTAAACTAAATAGTAATGATATACCAAGTAATCCGCATCCCGTTCAATTGATAGAAATTAATGTAGTAAGAACCTACCAACCTGTGATTTCTAAATGATAACGGTTATTGAAGGTGAGGGACAACAATTGTGGGGGTTTCACTCAGTGAATTATTCCTGGCATCTGGTTCCTACTTCAGGGCCATTAATCGGTTCACTCCCCACACTTTCATCGACGCTTGCATAAGTTAATGGTGTGAATACATACTCCTCGTTACCCAGCATGCCGGGCGTTCTCTCCAGCGGGTAAGGGGTTCTCTTTTTTATTTTCCTTTCACTTGGCATATCAGAGTGCACACGGTAATAGTTGATAAGGTTGAACATTTCCTCGCCTGAAAGAAATAGTATTCGTGGTGAAAAGATATTACAAGAATAACCACATATTAGGATATCAAGAGCATAAGGTGTAATTCCTCTCGAAACATCTCTGTCATTTCCCCCTCGGCTTTTGCGCGTAAAACCCCCCTACCCCCCAAAACTCCTAAGATCGCTGTTATTCCTGAAAACCCCCCGGAAACAGGAAAGCCTCTAGAAGTTTTTTTGTCCCAAAATGTGTGTGTATAAATATTACAATATTTCACAT
>20131013144
TGTTTCACATTTACATATATGTACTTATTACATATATTTATTGAATGACATAACAGTACATGATATGATATATATATATATGTATTATCACCATTAAGTAATATTAAACACTCAAGTAACCATTCCAATAGTTAAGTACATAGGCTAACAGTGATTAATCAATAAAAATAGAAAGGGTAAATATTAATGCAGTAACCATCACTCAACACTAAACTAAATAGTAATGATATACCAAGTAATCCGCATCCCGTTCAATTGATAGAAATTAATGTAGTAAGAACCTACCAACCTGTGATTTCTAAATGATAACGGTTATTGAAGGTGAGGGACAACAATTGTGGGGGTTTCACTCAGTGAATTATTCCTGGCATCTGGTTCCTACTTCAGGGCCATTAATCGGTTCACTCCCCACACTTTCATCGACGCTTGCATAAGTTAATGGTGTGAATACATACTCCTCGTTACCCAGCATGCCGGGCGTTCTCTCCAGCGGGTAAGGGGTTCTCTTTTTTATTTTCCTTTCACTTGGCATATCAGAGTGCACACGGTAATAGTTGATAAGGTTGAACATTTCCTCGCCTGAAAGAAATAGTATTCGTGGTGAAAAGATATTACAAGAATAACCACATATTAGGATATCAAGAGCATAAGGTGTAATTCCTCTCGAAACATCTCTGTCATTTCCCCCTCGGCTTTTGCGCGTAAAACCCCCCTACCCCCCAAAACTCCTAAGATCGCTGTTATTCCTGAAAACCCCCCGGAAACAGGAAAGCCTCTAGAAGTTTTTTTGTCCCAAAATGTGTGTGTATAAATATTACAATATTTCACAT
>20131013145
TGTTTCACATTTACATATATGTACTTATTACATATATTTATTGAATGACATAACAGTACATGATATGATATATATATATATGTATTATCACCATTAAGTAATATTAAACACTCAAGTAACCATTCCAATAGTTAAGTACATAGGCTAACAGTGATTAATCAATAAAAATAGAAAGGGTAAATATTAATGCAGTAACCATCACTCAACACTAAACTAAATAGTAATGATATACCAAGTAATCCGCATCCCGTTCAATTGATAGAAATTAATGTAGTAAGAACCTACCAACCTGTGATTTCTAAATGATAACGGTTATTGAAGGTGAGGGACAACAATTGTGGGGGTTTCACTCAGTGAATTATTCCTGGCATCTGGTTCCTACTTCAGGGCCATTAATCGGTTCACTCCCCACACTTTCATCGACGCTTGCATAAGTTAATGGTGTGAATACATACTCCTCGTTACCCAGCATGCCGGGCGTTCTCTCCAGCGGGTAAGGGGTTCTCTTTTTTATTTTCCTTTCACTTGGCATATCAGAGTGCACACGGTAATAGTTGATAAGGTTGAACATTTCCTCGCCTGAAAGAAATAGTATTCGTGGTGAAAAGATATTACAAGAATAACCACATATTAGGATATCAAGAGCATAAGGTGTAATTCCTCTCGAAACATCTCTGTCATTTCCCCCTCGGCTTTTGCGCGTAAAACCCCCCTACCCCCCAAAACTCCTAAGATCGCTGTTATTCCTGAAAACCCCCCGGAAACAGGAAAGCCTCTAGAAGTTTTTTTGTCCCAAAATGTGTGTGTATAAATATTACAATATTTCACAT
>20131013146
TGTTTCACATTTACATATATGTACTTATTACATATATTTATTGAATGACATAACAGTACATGATATGATATATATATATATGTATTATCACCATTAAGTAATATTAAGCATTCAAGTAACCATTCCAATAAGTAAGTACATAGGCTAACAGTGATTAACCAATAAAAATAGAAAGGGTAAATGTTAATGCAGTAACCATCACTCAGCACTAAACTAAATAGTAATGATATACCAAGTAATCCGCATCCCGTTCAATTGATAGAAATTAATGTAGTAAGAACCTACCAACCTGTGATTTCTAAATGATAACGGTTATTGAAGGTGAGGGACAACAATTGTGGGGGTTTCACTCAGTGAATTATTCCTGGCATCTGGTTCCTACTTCAGGGCCATTAACCGGTTCATTCCCCACACTTTCATCGACGCTTGCATAAGTTAATGGTGTGAATACATACTCCTCGTTACCCAGCATGCCGGGCGTTCTCTCCAGCGGGTAAGGGGTTCTCTTTTTTATTTTCCTTTCACTTGGCATATCAGAGTGCACACGGTAATAGTTGATAAGGTTGAACATTTCCTCGCCTGAAAGAAATAGTATTCGTGGTGAAAAGATATTACAAGAATAACCACATATTAGGATATCAAGAGCATAAGGTGTAATTCCTCTCGAAACATCTCTGTCATTTCCCCCTCGGCTTTTGCGCGTAAAACCCCCCTACCCCCCAAAACTCCTAAGATCGCTGTTATTCCTGAAAACCCCCCGGAAACAGGAAAGCCTCTAGAAGTTTTTTTGTCCCAAAATGTGTGTGTATAAATATTACAATATTTCACAT
>20131013147
TGTTTCACATTTACATATATGTACTTATTACATATATTTATTGAATGACATAACAGTACATGATATGATATATATATATATGTATTATCACCATTAAGTAATATTAAACATTCAAGTAACCATTCCAATAGTTAAGTACATAGGCTAACAGTGATTAATCAATAAAAATAGAAAGGGTAAATATTAATGCAGTAACCATCACTCAACACTAAACTAAATAGTAATGATATACCAAGTAATCCGCATCCCGTTCAATTGATAGAAATTAATGTAGTAAGAACCTACCAACCTGTGATTTCTAAATGATAACGGTTATTGAAGGTGAGGGACAACAATTGTGGGGGTTTCACTCAGTGAATTATTCCTGGCATCTGGTTCCTACTTCAGGGCCATTAATCGGTTCATTCCCCACACTTTCATCGACGCTTGCATAAGTTAATGGTGTGAATACATACTCCTCGTTACCCAGCATGCCGGGCGTTCTCTCCAGCGGGTAAGGGGTTCTCTTTTTTATTTTCCTTTCACTTGGCATATCAGAGTGCACACGGTAATAGTTGATAAGGTTGAACATTTCCTCGCCTGAAAGAAATAGTATTCGTGGTGAAAAGATATTACAAGAATAACCACATATTAGGATATCAAGAGCATAAGGTGTAATTCCTCTCGAAACATCTCTGTCATTTCCCCCTCGGCTTTTGCGCGTAAAACCCCCCTACCCCCCAAAACTCCTAAGATCGCTGTTATTCCTGAAAACCCCCCGGAAACAGGAAAGCCTCTAGAAGTTTTTTTGTCCCAAAATGTGTGTGTATAAATATTACAATATTTCACAT
>20131013148
TGTTTCACATTTACATATATGTACTTATTACATATATTTATTGAATGACATAACAGTACATGATATGATATATATATATGTATTATCACCATTAAGTAATATTAAACATTCAAGTAACCATTCCAATAATTAAGTACATAGGCTAACAGTGATTAATCAATAAAAATAGAAAGGGTAAATATTAATGCAGTAACCATCACTCAACACTAAACTAAATAGTAATGATATACCAAGTAATCCGCATCCCGTTCAATTGATAGAAATTAATGTAGTAAGAACCTACCAACCTGTGATTTCTAAATGATAACGGTTATTGAAGGTGAGGGACAACAATTGTGGGGGTTTCACTCAGTGAATTATTCCTGGCATCTGGTTCCTACTTCAGGGCCATTAATCGGTTCATTCCCCACACTTTCATCGACGCTTGCATAAGTTAATGGTGTGAATACATACTCCTCGTTACCCAGCATGCCGGGCGTTCTCTCCAGCGGGTAAGGGGTTCTCTTTTTTATTTTCCTTTCACTTGGCATATCAGAGTGCACACGGTAATAGTTGATAAGGTTGAACATTTCCTCGCCTGAAAGAAATAGTATTCGTGGTGAAAAGATATTACAAGAATAACCACATATTAGGATATCAAGAGCATAAGGTGTAATTCCTCTCGAAACATCTCTGTCATTTCCCCCTCGGCTTTTGCGCGTAAAACCCCCCTACCCCCCAAAACTCCTAAGATCGCTGTTATTCCTGAAAACCCCCCGGAAACAGGAAAGCCTCTAGAAGTTTTTTTGTCCCAAAATGTGTGTGTATAAATATTACAATATTTCACAT
>20131013149
TGTTTCACATTTACATATATGTACTTATTACATATATTTATTGAATGACATAACAGTACATGATATGATATATATATATGTATTATCACCATTAAGTAATATTAAACATTCAAGTAACCATTCCAATAGTTAAGTACATAGGCTAACAGTGATTAATCAATAAAAATAGAAAGGGTAAATATTAATGCAGTAACCATGACTCAACACTAAACTAAATAGTAATGATATACCAAGTAATCCGCATCCCGTTCAATTGATAGAAATTAATGTAGTAAGAACCTACCAACCTGTGATTTCTAAATGATAACGGTTATTGAAGGTGAGGGACAACAATTGTGGGGGTTTCACTCAGTGAATTATTCCTGGCATCTGGTTCCTACTTCAGGGCCATTAATCGGTTCATTCCCCACACTTTCATCGACGCTTGCATAAGTTAATGGTGTGAATACATACTCCTCGTTACCCAGCATGCCGGGCGTTCTCTCCAGCGGGTAAGGGGTTCTCTTTTTTATTTTCCTTTCACTTGGCATATCAGAGTGCACACGGTAATAGTTGATAAGGTTGAACATTTCCTCGCCTGAAAGAAATAGTATTCGTGGTGAAAAGATATTACAAGAATAACCACATATTAGGATATCAAGAGCATAAGGTGTAATTCCTCTCGAAACATCTCTGTCATTTCCCCCTCGGCTTTTGCGCGTAAAACCCCCCTACCCCCCAAAACTCCTAAGATCGCTGTTATTCCTGAAAACCCCCCGGAAACAGGAAAGCCTCTAGAAGTTTTTTTGTCCCAAAATGTGTGTGTATAAATATTACAATATTTCACAT
>20131013150
TGTTTCACATTTACATATATGTACTTATTACATATATTTATTGAATGACATAACAGTACATGATATAATATATATATATGTATTATCACCATTAAGTAATATTAAACATTCAAGTAACCATTCCAATAACTAAGTACATAGGCTAACAGTGATTAATCAATAAAAATAGAAAGGGTAAATATTAATGCAGTAACCATCACTCAACACTAAACTAAATAGTAATGATATACCAAGTAATCCGCATCCCGTTCAATTGATAGAAATTAATGTAGTAAGAACCTACCAACCTGTGATTTCTAAATGATAACGGTTATTGAAGGTGAGGGACAACAATTGTGGGGGTTTCACTCAGTGAATTATTCCTGGCATCTGGTTCCTACTTCAGGGCCATTAATCGGTTCATTCCCCACACTTTCATCGACGCTTGCATAAGTTAATGGTGTGAATACATACTCCTCGTTACCCAGCATGCCGGGCGTTCTCTCCAGCGGGTAAGGGGTTCTCTTTTTTATTTTCCTTTCACTTGGCATATCAGAGTGCACACGGTAATAGTTGATAAGGTTGAACATTTCCTCGCCTGAAAGAAATAGTATTCGTGGTGAAAAGATATTACAAGAATAACCACATATTAGGATATCAAGAGCATAAGGTGTAATTCCTCTCGAAACATCTCTGTCATTTCCCCCTCGGCTTTTGCGCGTAAAACCCCCCTACCCCCCAAAACTCCTAAGATCGCTGTTATTCCTGAAAACCCCCCGGAAACAGGAAAGCCTCTAGAAGTTTTTTTGTCCCAAAATGTGTGTGTATAAATATTACAATATTTCACAT
>20131013151
TGTTTCACATTTACATATATGTACTTATTACATATATTTATTGAATGACATAACAGTACATGATATGATATATATATATATGTATTATCACCATTAAGTAATATTAAACACTCAAGTAACCATTCCAATAGTTAAGTACATAGGCTAACAGTGATTAATCAATAAAAATAGAAAGGGTAAATATTAATGCAGTAACCATCACTCAACACTAAACTAAATAGTAATGATATACCAAGTAATCCGCATCCCGTTCAATTGATAGAAATTAATGTAGTAAGAACCTACCAACCTGTGATTTCTAAATGATAACGGTTATTGAAGGTGAGGGACAACAATTGTGGGGGTTTCACTCAGTGAACTATTCCTGGCATCTGGTTCCTACTTCAGGGCCATTAATTGGTTCACTCCCCACACTTTCATCGACGCTTGCATAAGTTAATGGTGTGAATACATACTCCTCGTTACCCAGCATGCCGGGCGTTCTCTCCAGCGGGTAAGGGGTTCTCTTTTTTATTTTCCTTTCACTTGGCATATCAGAGTGCACACGGTAATAGTTGATAAGGTTGAACATTTCCTCGCCTGAAAGAAATAGTATTCGTGGTGAAAAGATATTACAAGAATAACCACATATTAGGATATCAAGAGCATAAGGTGTAATTCCTCTCGAAACATCTCTGTCATTTCCCCCTCGGCTTTTGCGCGTAAAACCCCCCTACCCCCCAAAACTCCTAAGATCGCTGTTATTCCTGAAAACCCCCCGGAAACAGGAAAGCCTCTAGAAGTTTTTTTGTCCCAAAATGTGTGTGTATAAATATTACAATATTTCACAT
>20131013152
TGTTTCACATTTACATATATGTACTTATTACATATATTTATTGAATGACATAACAGTACATGATATGATATATATATATGTATTATCACCATTAAGTAATATTAAACATTCAAGTAACCATTCCAATAGTTAAGTACATAGGCTAACAGTGATTAATCAATAAAAATAGAAAGGGTAAATATTAATGCAGTAACCATCACTCAACACCAAACTAAATAGTAATGATATACCAAGTAATCCGCATCCCGTTCAATTAATAGAAATTAATGTAGTAAGAACCTACCAACCTGTGATTTCTAAATGATAACGGTTATTGAAGGTGAGGGACAACAATTGTGGGGGTTTCACTCAGTGAATTATTCCTGGCATCTGGTTCCTACTTCAGGGCCATTAATCGGTTCATTCCCCACACTTTCATCGACGCTTGCATAAGTTAATGGTGTGAATACATACTCCTCGTTACCCAGCATGCCGGGCGTTCTCTCCAGCGGGTAAGGGGTTCTCTTTTTTATTTTCCTTTCACTTGGCATATCAGAGTGCACACGGTAATAGTTGATAAGGTTGAACATTTCCTCGCCTGAAAGAAATAGTATTCGTGGTGAAAAGATATTACAAGAATAACCACATATTAGGATATCAAGAGCATAAGGTGTAATTCCTCTCGAAACATCTCTGTCATTTCCCCCTCGGCTTTTGCGCGTAAAACCCCCCTACCCCCCAAAACTCCTAAGATCGCTGTTATTCCTGAAAACCCCCCGGAAACAGGAAAGCCTCTAGAAGTTTTTTTGTCCCAAAATGTGTGTGTATAAATATTACAATATTTCACAT
>20131013153
TGTTTCACATTTACATATATGTACTTATTACATATATTTATTGAATGACATAACAGTACATGATATGATATATATATATATGTATTATCACCATTAAGTAATATTAAACACTCAAGTAACCATTCCAATAGTTAAGTACATAGGCTAACAGTGATTAATCAATAAAAATAGAAAGGGTAAATATTAATGCAGTAACCATCACTCAACACTAAACTAAATAGTAATGATATACCAAGTAATCCGCATCCCGTTCAATTGATAGAAATTAATGTAGTAAGAACCTACCAACCTGTGATTTCTAAATGATAACGGTTATTGAAGGTGAGGGACAACAATTGTGGGGGTTTCACTCAGTGAACTATTCCTGGCATCTGGTTCCTACTTCAGGGCCATTAATCGGTTCACTCCCCACACTTTCATCGACGCTTGCATAAGTTAATGGTGTGAATACATACTCCTCGTTACCCAGCATGCCGGGCGTTCTCTCCAGCGGGTAAGGGGTTCTCTTTTTTATTTTCCTTTCACTTGGCATATCAGAGTGCACACGGTAATAGTTGATAAGGTTGAACATTTCCTCGCCTGAAAGAAATAGTATTCGTGGTGAAAAGATATTACAAGAATAACCACATATTAGGATATCAAGAGCATAAGGTGTAATTCCTCTCGAAACATCTCTGTCATTTCCCCCTCGGCTTTTGCGCGTAAAACCCCCCTACCCCCCAAAACTCCTAAGATCGCTGTTATTCCTGAAAACCCCCCGGAAACAGGAAAGCCTCTAGAAGTTTTTTTGTCCCAAAATGTGTGTGTATAAATATTACAATATTTCACAT
>20131013154
TGTTTCACATTTACATATATGTACTTATTACATATATTTATTGAATGACATAACAGTACATGATATGATATATATATATGTATTATCACCATTAAGTAATATTAAACATTCAAGTAACCATTCCAATAATTAAGTACATAGGCTAACAGTGATTAATCAATAAAAATAGAAAGGGTAAATATTAATGCAGTAACCATCACTCAACACTAAACTAAATAGTAATGATATACCAAGTAATCCGCATCCCGTTCAATTGATAGAAATTAATGTAGTAAGAACCTACCAACCTGTGATTTCTAAATGATAACGGTTATTGAAGGTGAGGGACAACAATTGTGGGGGTTTCACTCAGTGAATTATTCCTGGCATCTGGTTCCTACTTCAGGGCCATTAATCGGTTCATTCCCCACACTTTCATCGACGCTTGCATAAGTTAATGGTGTGAATACATACTCCTCGTTACCCAGCATGCCGGGCGTTCTCTCCAGCGGGTAAGGGGTTCTCTTTTTTATTTTCCTTTCACTTGGCATATCAGAGTGCACACGGTAATAGTTGATAAGGTTGAACATTTCCTCGCCTGAAAGAAATAGTATTCGTGGTGAAAAGATATTACAAGAATAACCACATATTAGGATATCAAGAGCATAAGGTGTAATTCCTCTCGAAACATCTCTGTCATTTCCCCCTCGGCTTTTGCGCGTAAAACCCCCCTACCCCCCAAAACTCCTAAGATCGCTGTTATTCCTGAAAACCCCCCGGAAACAGGAAAGCCTCTAGAAGTTTTTTTGTCCCAAAATGTGTGTGTATAAATATTACAATATTTCACAT
>20131013155
TGTTTCACATTTACATATATGTACTTATTACATATATTTATTGAATGACATAACAGTACATGATATAATATATATATATATGTATTATCACCATTAAGTAATATTAAACATTCAAGTAACCATTCCAATAACTAAGTACATAGGCTAACAATGATTAATCAATAAAAATAGAAAGGGTAAATATTAATGCAGTAACCATCACTCAACACTAAACTAAATAGTAATGATATACCAAGTAATCCACATCCCGTTCAATTGATAGAAATTAATGTAGTAAGAACCTACCAACCTGTGATTTCTAAATGATAACGGTTATTGAAGGTGAGGGACAACAATTGTGGGGGTTTCACTCAGTGAATTATTCCTGGCATCTGGTTCCTACTTCAGGGCCATTAATCGGTTCATTCCCCACACTTTCATCGACGCTTGCATAAGTTAATGGTGTGAATACATACTCCTCGTTACCCAGCATGCCGGGCGTTCTCTCCAGCGGGTAAGGGGTTCTCTTTTTTATTTTCCTTTCACTTGGCATATCAGAGTGCACACGGTAATAGTTGATAAGGTTGAACATTTCCTCGCCTGAAAGAAATAGTATTCGTGGTGAAAAGATATTACAAGAATAACCACATATTAGGATATCAAGAGCATAAGGTGTAATTCCTCTCGAAACATCTCTGTCATTTCCCCCTCGGCTTTTGCGCGTAAAACCCCCCTACCCCCCAAAACTCCTAAGATCGCTGTTATTCCTGAAAACCCCCCGGAAACAGGAAAGCCTCTAGAAGTTTTTTTGTCCCAAAATGTGTGTGTATAAATATTACAATATTTCACAT
>20131013156
TGTTTCACATTTACATATATGTACTTATTACATATATTTATTGAATGACATAACAGTACATGATATGATATATATATATGTATTATCACCATTAAGTAATATTAAACATTCAAGTAACCATTCCAATAATTAAGTACATAGGCTAACAGTGATTAATCAATAAAAATAGAAAGGGTAAATATTAATGCAGTAACCATCACTCAACACTAAACTAAATAGTAATGATATACCAAGTAATCCGCATCCCGTTCAATTGATAGAAATTAATGTAGTAAGAACCTACCAACCTGTGATTTCTAAATGATAACGGTTATTGAAGGTGAGGGACAACAATTGTGGGGGTTTCACTCAGTGAATTATTCCTGGCATCTGGTTCCTACTTCAGGGCCATTAATCGGTTCATTCCCCACACTTTCATCGACGCTTGCATAAGTTAATGGTGTGAATACATACTCCTCGTTACCCAGCATGCCGGGCGTTCTCTCCAGCGGGTAAGGGGTTCTCTTTTTTATTTTCCTTTCACTTGGCATATCAGAGTGCACACGGTAATAGTTGATAAGGTTGAACATTTCCTCGCCTGAAAGAAATAGTATTCGTGGTGAAAAGATATTACAAGAATAACCACATATTAGGATATCAAGAGCATAAGGTGTAATTCCTCTCGAAACATCTCTGTCATTTCCCCCTCGGCTTTTGCGCGTAAAACCCCCCTACCCCCCAAAACTCCTAAGATCGCTGTTATTCCTGAAAACCCCCCGGAAACAGGAAAGCCTCTAGAAGTTTTTTTGTCCCAAAATGTGTGTGTATAAATATTACAATATTTCACAT
>20131013157
TGTTTCACATTTACATATATGTACTTATTACATATATTTATTGAATGACATAACAGTACATGATATGATATATATATATATGTATTATCACCATTAAGTAATATTAAACACTCAAGTAACCATTCCAATAGTTAAGTACATAGGCTAACAGTGATTAATCAATAAAAATAGAAAGGGTAAATATTAATGCAGTAACCATCACTCAACACTAAACTAAATAGTAATGATATACCAAGTAATCCGCATCCCGTTCAATTGATAGAAATTAATGTAGTAAGAACCTACCAACCTGTGATTTCTAAATGATAACGGTTATTGAAGGTGAGGGACAACAATTGTGGGGGTTTCACTCAGTGAATTATTCCTGGCATCTGGTTCCTACTTCAGGGCCATTAATCGGTTCACTCCCCACACTTTCATCGACGCTTGCATAAGTTAATGGTGTGAATACATACTCCTCGTTACCCAGCATGCCGGGCGTTCTCTCCAGCGGGTAAGGGGTTCTCTTTTTTATTTTCCTTTCACTTGGCATATCAGAGTGCACACGGTAATAGTTGATAAGGTTGAACATTTCCTCGCCTGAAAGAAATAGTATTCGTGGTGAAAAGATATTACAAGAATAACCACATATTAGGATATCAAGAGCATAAGGTGTAATTCCTCTCGAAACATCTCTGTCATTTCCCCCTCGGCTTTTGCGCGTAAAACCCCCCTACCCCCCAAAACTCCTAAGATCGCTGTTATTCCTGAAAACCCCCCGGAAACAGGAAAGCCTCTAGAAGTTTTTTTGTCCCAAAATGTGTGTGTATAAATATTACAATATTTCACAT
>20131013158
TGTTTCACATTTACATATATGTACTTATTACATATATTTATTGAATGACATAACAGTACATGATATGATATATATATATGTATTATCACCATTAAGTAATATTAAACACTCAAGTAACCATTCCAATAGCTAAGTACATAGGCTAACAGTGATTAATCAATAAAAATAGAAAGGGTAAATATTAATGCAGTAACCATCACTCAACACTAAACTAAATAGTAATGATATACCAAGTAATCCGCATCCCGTTCAATTGATAGAAATTAATGTAGTAAGAACCTACCAACCTGTGATTTCTAAATGATAACGGTTATTGAAGGTGAGGGACAACAATTGTGGGGGTTTCACTCAGTGAATTATTCCTGGCATCTGGTTCCTACTTCAGGGCCATTAATCGGTTCACTCCCCACACTTTCATCGACGCTTGCATAAGTTAATGGTGTGAATACATACTCCTCGTTACCCAGCATGCCGGGCGTTCTCTCCAGCGGGTAAGGGGTTCTCTTTTTTATTTTCCTTTCACTTGGCATATCAGAGTGCACACGGTAATAGTTGATAAGGTTGAACATTTCCTCGCCTGAAAGAAATAGTATTCGTGGTGAAAAGATATTACAAGAATAACCACATATTAGGATATCAAGAGCATAAGGTGTAATTCCTCTCGAAACATCTCTGTCATTTCCCCCTCGGCTTTTGCGCGTAAAACCCCCCTACCCCCCAAAACTCCTAAGATCGCTGTTATTCCTGAAAACCCCCCGGAAACAGGAAAGCCTCTAGAAGTTTTTTTGTCCCAAAATGTGTGTGTATAAATATTACAATATTTCACAT
>20131013161
TGTTTCACATTTACATATATGTACTTATTACATATATTTATTGAATGACATAACAGTACATGATATGATATATATATATGTATTATCACCATTAAGTAATATTAAGCATTCAAGTAACCATTCCAATAAGTAAGTACATAGGCTAACAGTGATTAACCAATAAAAATAGAAAGGGTAAATGTTAATGCAGTAACCATCACTCAGCACTAAACTAAATAGTAATGATATACCAAGTAATCCGCATCCCGTTCAATTGATAGAAATTAATGTAGTAAGAACCTACCAACCTGTGATTTCTAAATGATAACGGTTATTGAAGGTGAGGGACAACAATTGTGGGGGTTTCACTCAGTGAATTATTCCTGGCATCTGGTTCCTACTTCAGGGCCATTAACCGGTTCATTCCCCACACTTTCATCGACGCTTGCATAAGTTAATGGTGTGAATACATACTCCTCGTTACCCAGCATGCCGGGCGTTCTCTCCAGCGGGTAAGGGGTTCTCTTTTTTATTTTCCTTTCACTTGGCATATCAGAGTGCACACGGTAATAGTTGATAAGGTTGAACATTTCCTCGCCTGAAAGAAATAGTATTCGTGGTGAAAAGATATTACAAGAATAACCACATATTAGGATATCAAGAGCATAAGGTGTAATTCCTCTCGAAACATCTCTGTCATTTCCCCCTCGGCTTTTGCGCGTAAAACCCCCCTACCCCCCAAAACTCCTAAGATCGCTGTTATTCCTGAAAACCCCCCGGAAACAGGAAAGCCTCTAGAAGTTTTTTTGTCCCAAAATGTGTGTGTATAAATATTACAATATTTCACAT
>20131013162
TGTTTCACATTTACATATATGTACTTATTACATATATTTATTGAATGACATAACAGTACATGATATAATATATATATATGTATTATCACCATTAAGTAATATTAAACATTCAAGTAACCATTCCAATAACTAAGTACATAGGCTAACAGTGATTAATCAATAAAAATAGAAAGGGTAAATATTAATGCAGTAACCATCACTCAACACTAAACTAAATAGTAATGATATACCAAGTAATCCGCATCCCGTTCAATTGATAGAAATTAATGTAGTAAGAACCTACCAACCTGTGATTTCTAAATGATAACGGTTATTGAAGGTGAGGGACAACAATTGTGGGGGTTTCACTCAGTGAATTATTCCTGGCATCTGGTTCCTACTTCAGGGCCATTAATCGGTTCATTCCCCACACTTTCATCGACGCTTGCATAAGTTAATGGTGTGAATACATACTCCTCGTTACCCAGCATGCCGGGCGTTCTCTCCAGCGGGTAAGGGGTTCTCTTTTTTATTTTCCTTTCACTTGGCATATCAGAGTGCACACGGTAATAGTTGATAAGGTTGAACATTTCCTCGCCTGAAAGAAATAGTATTCGTGGTGAAAAGATATTACAAGAATAACCACATATTAGGATATCAAGAGCATAAGGTGTAATTCCTCTCGAAACATCTCTGTCATTTCCCCCTCGGCTTTTGCGCGTAAACCCCCCTACCCCCCAAAACTCCTAAGATCGCTGTTATTCCTGAAAACCCCCCGGAAACAGGAAAGCCTCTAGAAGTTTTTTTGTCCCAAAATGTGTGTGTATAAATATTACAATATTTCACAT
>20131013163
TGTTTCACATTTACATATATGTACTTATTACATATATTTATTGAATGACATAACAGTACATGATATGATATATATATATATGTATTATCACCATTAAGTAATATTAAACACTCAAGTAACCATTCCAATAGCTAAGTACATAGGCTAACAGTGATTAATCAATAAAAATAGAAAGGGTAAATATTAATGCAGTAACCATCACTCAACACTAAACTAAATAGTAATGATATACCAAGTAATCCGCATCCCGTTCAATTGATAGAAATTAATGTAGTAAGAACCTACCAACCTGTGATTTCTAAATGATAACGGTTATTGAAGGTGAGGGACAACAATTGTGGGGGTTTCACTCAGTGAATTATTCCTGGCATCTGGTTCCTACTTCAGGGCCATTAATCGGTTCACTCCCCACACTTTCATCGACGCTTGCATAAGTTAATGGTGTGAATACATACTCCTCGTTACCCAGCATGCCGGGCGTTCTCTCCAGCGGGTAAGGGGTTCTCTTTTTTATTTTCCTTTCACTTGGCATATCAGAGTGCACACGGTAATAGTTGATAAGGTTGAACATTTCCTCGCCTGAAAGAAATAGTATTCGTGGTGAAAAGATATTACAAGAATAACCACATATTAGGATATCAAGAGCATAAGGTGTAATTCCTCTCGAAACATCTCTGTCATTTCCCCCTCGGCTTTTGCGCGTAAAACCCCCCTACCCCCCAAAACTCCTAAGATCGCTGTTATTCCTGAAAACCCCCCGGAAACAGGAAAGCCTCTAGAAGTTTTTTTGTCCCAAAATGTGTGTGTATAAATATTACAATATTTCACAT
>20140427309
TGTTTCACATTTACATATATGTACTTATTACATATATTTATTGAATGACATAACAGTACATGATATGATATATATATATATGTATTATCACCATTAAGTAATATTAAACACTCAAGTAACCATTCCAATAGCTAAGTACATAGGCTAACAGTGATTAATCAATAAAAATAGAAAGGGTAAATATTAATGCAGTAACCATCACTCAACACTAAACTAAATAGTAATGATATACCAAGTAATCCGCATCCCGTTCAATTGATAGAAATTAATGTAGTAAGAACCTACCAACCTGTGATTTCTAAATGATAACGGTTATTGAAGGTGAGGGACAACAATTGTGGGGGTTTCACTCAGTGAATTATTCCTGGCATCTGGTTCCTACTTCAGGGCCATTAATCGGTTCACTCCCCACACTTTCATCGACGCTTGCATAAGTTAATGGTGTGAATACATACTCCTCGTTACCCAGCATGCCGGGCGTTCTCTCCAGCGGGTAAGGGGTTCTCTTTTTTATTTTCCTTTCACTTGGCATATCAGAGTGCACACGGTAATAGTTGATAAGGTTGAACATTTCCTCGCCTGAAAGAAATAGTATTCGTGGTGAAAAGATATTACAAGAATAACCACATATTAGGATATCAAGAGCATAAGGTGTAATTCCTCTCGAAACATCTCTGTCATTTCCCCCTCGGCTTTTGCGCGTAAAACCCCCCTACCCCCCAAAACTCCTAAGATCGCTGTTATTCCTGAAAACCCCCCGGAAACAGGAAAGCCTCTAGAAGTTTTTTTGTCCCAAAATGTGTGTGTATAAATATTACAATATTTCACAT
>20140427310
TGTTTCACATTTACATATATGTACTTATTACATATATTTATTGAATGACATAACAGTACATGATATAATATATATATATATGTATTATCACCATTAAGTAATATTAAACATTCAAGTAACCATTCCAATAACTAAGTACATAGGCTAACAGTGATTAATCAATAAAAATAGAAAGGGTAAATATTAATGCAGTAACCATCACTCAACACTAAACTAAATAGTAATGATATACCAAGTAATCCGCATCCCGTTCAATTGATAGAAATTAATGTAGTAAGAACCTACCAACCTGTGATTTCTAAATGATAACGGTTATTGAAGGTGAGGGACAACAATTGTGGGGGTTTCACTTAGTGAATTATTCCTGGCATCTGGTTCCTACTTCAGGGCCATTAATCGGTTCATTCCCCACACTTTCATCGACGCTTGCATAAGTTAATGGTGTGAATACATACTCCTCGTTACCCAGCATGCCGGGCGTTCTCTCCAGCGGGTAAGGGGTTCTCTTTTTTATTTTCCTTTCACTTGGCATATCAGAGTGCACACGGTAATAGTTGATAAGGTTGAACATTTCCTCGCCTGAAAGAAATAGTATTCGTGGTGAAAAGATATTACAAGAATAACCACATATTAGGATATCAAGAGCATAAGGTGTAATTCCTCTCGAAACATCTCTGTCATTTCCCCCTCGGCTTTTGCGCGTAAAACCCCCCTACCCCCCAAAACTCCTAAGATCGCTGTTATTCCTGAAAACCCCCCGGAAACAGGAAAGCCTCTAGAAGTTTTTTTGTCCCAAAATGTGTGTGTATAAATATTACAATATTTCACAT
>20140427311
TGTTTCACATTTACATATATGTACTTATTACATATATTTATTGAATGACATAACAGTACATGATATGATATATATATATATGTATTATCACCATTAAGTAATATTAAACACTCAAGTAACCATTCCAATAGTTAAGTACATAGGCTAACAGTGATTAATCAATAAAAATAGAAAGGGTAAATATTAATGCAGTAACCATCACTCAACACTAAACTAAATAGTAATGATATACCAAGTAATCCGCATCCCGTTCAATTGATAGAAATTAATGTAGTAAGAACCTACCAACCTGTGATTTCTAAATGATAACGGTTATTGAAGGTGAGGGACAACAATTGTGGGGGTTTCACTCAGTGAATTATTCCTGGCATCTGGTTCCTACTTCAGGGCCATTAATCGGTTCACTCCCCACACTTTCATCGACGCTTGCATAAGTTAATGGTGTGAATACATACTCCTCGTTACCCAGCATGCCGGGCGTTCTCTCCAGCGGGTAAGGGGTTCTCTTTTTTATTTTCCTTTCACTTGGCATATCAGAGTGCACACGGTAATAGTTGATAAGGTTGAACATTTCCTCGCCTGAAAGAAATAGTATTCGTGGTGAAAAGATATTACAAGAATAACCACATATTAGGATATCAAGAGCATAAGGTGTAATTCCTCTCGAAACATCTCTGTCATTTCCCCCTCGGCTTTTGCGCGTAAAACCCCCCTACCCCCCAAAACTCCTAAGATCGCTGTTATTCCTGAAAACCCCCCGGAAACAGGAAAGCCTCTAGAAGTTTTTTTGTCCCAAAATGTGTGTGTATAAATATTACAATATTTCACAT
>20140427312
TGTTTCACATTTACATATATGTACTTATTACATATATTTATTGAATGACATAACAGTACATGATATAATATATATATATGTATTATCACCATTAAGTAATATTAAACATTCAAGTAACCATTCCAATAATTAAGTACATAGGCTAACAGTGATTAATCAATAAAAATAGAAAGGGTAAATATTAATGCAGTAACCATCACTCAACACTAAACTAAATAGTAATGATATACCAAGTAATCCGCATCCCGTTCAATTGATAGAAATTAATGTAGTAAGAACCTACCAACCTGTGATTTCTAAATGATAACGGTTATTGAAGGTGAGGGACAACAATTGTGGGGGTTTCACTCAGTGAATTATTCCTGGCATCTGGTTCCTACTTCAGGGCCATTAATCGGTTCATTCCCCACACTTTCATCGACGCTTGCATAAGTTAATGGTGTGAATACATACTCCTCGTTACCCAGCATGCCGGGCGTTCTCTCCAGCGGGTAAGGGGTTCTCTTTTTTATTTTCCTTTCACTTGGCATATCAGAGTGCACACGGTAATAGTTGATAAGGTTGAACATTTCCTCGCCTGAAAGAAATAGTATTCGTGGTGAAAAGATATTACAAGAATAACCACATATTAGGATATCAAGAGCATAAGGTGTAATTCCTCTCGAAACATCTCTGTCATTTCCCCCTCGGCTTTTGCGCGTAAAACCCCCCTACCCCCCAAAACTCCTAAGATCGCTGTTATTCCTGAAAACCCCCCGGAAACAGGAAAGCCTCTAGAAGTTTTTTTGTCCCAAAATGTGTGTGTATAAATATTACAATATTTCACAT
>20140427314
TGTTTCACATTTACATATATGTACTTATTACATATATTTATTGAATGACATAACAGTACATGATATGATATATATATATATGTATTATCACCATTAAGTAATATTAAACACTCAAGTAACCATTCCAATAGTTAAGTACATAGGCTAACAGTGATTAATCAATAAAAATAGAAAGGGTAAATATTAATGCAGTAACCATCACTCAACACTAAACTAAATAGTAATGATATACCAAGTAATCCGCATCCCGTTCAATTGATAGAAATTAATGTAGTAAGAACCTACCAACCTGTGATTTCTAAATGATAACGGTTATTGAAGGTGAGGGACAACAATTGTGGGGGTTTCACTCAGTGAATTATTCCTGGCATCTGGTTCCTACTTCAGGGCCATTAATCGGTTCACTCCCCACACTTTCATCGACGCTTGCATAAGTTAATGGTGTGAATACATACTCCTCGTTACCCAGCATGCCGGGCGTTCTCTCCAGCGGGTAAGGGGTTCTCTTTTTTATTTTCCTTTCACTTGGCATATCAGAGTGCACACGGTAATAGTTGATAAGGTTGAACATTTCCTCGCCTGAAAGAAATAGTATTCGTGGTGAAAAGATATTACAAGAATAACCACATATTAGGATATCAAGAGCATAAGGTGTAATTCCTCTCGAAACATCTCTGTCATTTCCCCCTCGGCTTTTGCGCGTAAAACCCCCCTACCCCCCAAAACTCCTAAGATCGCTGTTATTCCTGAAAACCCCCCGGAAACAGGAAAGCCTCTAGAAGTTTTTTTGTCCCAAAATGTGTGTGTATAAATATTACAATATTTCACAT
>20140427315
TGTTTCACATTTACATATATGTACTTATTACATATATTTATTGAATGACATAACAGTACATGATATGATATATATATATGTATTATCACCATTAAGTAATATTAAACATTCAAGTAACCATTCCAATAATTAAGTACATAGGCTAACAGTGATTAATCAATAAAAATAGAAAGGGTAAATATTAATGCAGTAACCATCACTCAACACTAAACTAAATAGTAATGATATACCAAGTAATCCGCATCCCGTTCAATTGATAGAAATTAATGTAGTAAGAACCTACCAACCTGTGATTTCTAAATGATAACGGTTATTGAAGGTGAGGGACAACAATTGTGGGGGTTTCACTCAGTGAATTATTCCTGGCATCTGGTTCCTACTTCAGGGCCATTAATCGGTTCATTCCCCACACTTTCATCGACGCTTGCATAAGTTAATGGTGTGAATACATACTCCTCGTTACCCAGCATGCCGGGCGTTCTCTCCAGCGGGTAAGGGGTTCTCTTTTTTATTTTCCTTTCACTTGGCATATCAGAGTGCACACGGTAATAGTTGATAAGGTTGAACATTTCCTCGCCTGAAAGAAATAGTATTCGTGGTGAAAAGATATTACAAGAATAACCACATATTAGGATATCAAGAGCATAAGGTGTAATTCCTCTCGAAACATCTCTGTCATTTCCCCCTCGGCTTTTGCGCGTAAAACCCCCCTACCCCCCAAAACTCCTAAGATCGCTGTTATTCCTGAAAACCCCCCGGAAACAGGAAAGCCTCTAGAAGTTTTTTTGTCCCAAAATGTGTGTGTATAAATATTACAATATTTCACAT
>20140427316
TGTTTCACATTTACATATATGTACTTATTACATATATTTATTGAATGACATAACAGTACATGATATGATATATATATATGTATTATCACCATTAAGTAATATTAAACATTCAAGTAACCATTCCAATAATTAAGTACATAGGCTAACAGTGATTAATCAATAAAAATAGAAAGGGTAAATATTAATGCAGTAACCATCACTCAACACTGAACTAAATAGTAATGATATACCAAGTAATCCGCATCCCGTTCAATTGATAGAAATTAATGTAGTAAGAACCTACCAACCTGTGATTTCTAAATGATAACGGTTATTGAAGGTGAGGGACAACAATTGTGGGGGTTTCACTCAGTGAATTATTCCTGGCATCTGGTTCCTACTTCAGGGCCATTAATCGGTTCATTCCCCACACTTTCATCGACGCTTGCATAAGTTAATGGTGTGAATACATACTCCTCGTTACCCAGCATGCCGGGCGTTCTCTCCAGCGGGTAAGGGGTTCTCTTTTTTATTTTCCTTTCACTTGGCATATCAGAGTGCACACGGTAATAGTTGATAAGGTTGAACATTTCCTCGCCTGAAAGAAATAGTATTCGTGGTGAAAAGATATTACAAGAATAACCACATATTAGGATATCAAGAGCATAAGGTGTAATTCCTCTCGAAACATCTCTGTCATTTCCCCCTCGGCTTTTGCGCGTAAAACCCCCCTACCCCCCAAAACTCCTAAGATCGCTGTTATTCCTGAAAACCCCCCGGAAACAGGAAAGCCTCTAGAAGTTTTTTTGTCCCAAAATGTGTGTGTATAAATATTACAATATTTCACAT
>20140427317
TGTTTCACATTTACATATATGTACTTATTACATATATTTATTGAATGACATAACAGTACATGATATGATATATATATATGTATTATCACCATTAAGTAATATTAAACATTCAAGTAACCATTCCAATAATTAAGTACATAGGCTAACAGTGATTAATCAATAAAAATAGAAGGGGTAAATATTAATGCAGTAACCATCACTCAACACTAAACTAAATAGTAATGATATACCAAGTAATCCGCATCCCGTTCAATTGATAGAAATTAATGTAGTAAGAACCTACCAACCTGTGATTTCTAAATGATAACGGTTATTGAAGGTGAGGGACAACAATTGTGGGGGTTTCACTCAGTGAATTATTCCTGGCATCTGGTTCCTACTTCAGGGCCATTAATCGGTTCATTCCCCACACTTTCATCGACGCTTGCATAAGTTAATGGTGTGAATACATACTCCTCGTTACCCAGCATGCCGGGCGTTCTCTCCAGCGGGTAAGGGGTTCTCTTTTTTATTTTCCTTTCACTTGGCATATCAGAGTGCACACGGTAATAGTTGATAAGGTTGAACATTTCCTCGCCTGAAAGAAATAGTATTCGTGGTGAAAAGATATTACAAGAATAACCACATATTAGGATATCAAGAGCATAAGGTGTAATTCCTCTCGAAACATCTCTGTCATTTCCCCCTCGGCTTTTGCGCGTAAAACCCCCCTACCCCCCAAAACTCCTAAGATCGCTGTTATTCCTGAAAACCCCCCGGAAACAGGAAAGCCTCTAGAAGTTTTTTTGTCCCAAAATGTGTGTGTATAAATATTACAATATTTCACAT
>20140427318
TGTTTCACATTTACATATATGTACTTATTACATATATTTATTGAATGACATAACAGTACATGATATGATATATATATATATGTATTATCACCATTAAGTAATATTAAACACTCAAGTAACCATTCCAATAGTTAAGTACATAGGCTAACAGTGATTAATCAATAAAAATAGAAAGGGTAAATATTAATGCAGTAACCATCACTCAACACTAAACTAAATAGTAATGATATACCAAGTAATCCGCATCCCGTTCAATTGATAGAAATTAATGTAGTAAGAACCTACCAACCTGTGATTTCTAAATGATAACGGTTATTGAAGGTGAGGGACAACAATTGTGGGGGTTTCACTCAGTGAATTATTCCTGGCATCTGGTTCCTACTTCAGGGCCATTAATCGGTTCACTCCCCACACTTTCATCGACGCTTGCATAAGTTAATGGTGTGAATACATACTCCTCGTTACCCAGCATGCCGGGCGTTCTCTCCAGCGGGTAAGGGGTTCTCTTTTTTATTTTCCTTTCACTTGGCATATCAGAGTGCACACGGTAATAGTTGATAAGGTTGAACATTTCCTCGCCTGAAAGAAATAGTATTCGTGGTGAAAAGATATTACAAGAATAACCACATATTAGGATATCAAGAGCATAAGGTGTAATTCCTCTCGAAACATCTCTGTCATTTCCCCCTCGGCTTTTGCGCGTAAAACCCCCCTACCCCCCAAAACTCCTAAGATCGCTGTTATTCCTGAAAACCCCCCGGAAACAGGAAAGCCTCTAGAAGTTTTTTTGTCCCAAAATGTGTGTGTATAAATATTACAATATTTCACAT
>20140427319
TGTTTCACATTTACATATATGTACTTATTACATATATTTATTGAATGACATAACAGTACATGATATGATATATATATATGTATTATCACCATTAAGTAATATTAAACATTCAAGTAACCATTCCAATAATTAAGTACATAGGCTAACAGTGATTAATCAATAAAAATAGAAAGGGTAAATATTAATGCAGTAACCATCACTCAACACTAAACTAAATAGTAATGATATACCAAGTAATCCGCATCCCGTTCAATTGATAGAAATTAATGTAGTAAGAACCTACCAACCTGTGATTTCTAAATGATAACGGTTATTGAAGGTGAGGGACAACAATTGTGGGGGTTTCACTCAGTGAATTATTCCTGGCATCTGGTTCCTACTTCAGGGCCATTAATCGGTTCATTCCCCACACTTTCATCGACGCTTGCATAAGTTAATGGTGTGAATACATACTCCTCGTTACCCAGCATGCCGGGCGTTCTCTCCAGCGGGTAAGGGGTTCTCTTTTTTATTTTCCTTTCACTTGGCATATCAGAGTGCACACGGTAATAGTTGATAAGGTTGAACATTTCCTCGCCTGAAAGAAATAGTATTCGTGGTGAAAAGATATTACAAGAATAACCACATATTAGGATATCAAGAGCATAAGGTGTAATTCCTCTCGAAACATCTCTGTCATTTCCCCCTCGGCTTTTGCGCGTAAAACCCCCCTACCCCCCAAAACTCCTAAGATCGCTGTTATTCCTGAAAACCCCCCGGAAACAGGAAAGCCTCTAGAAGTTTTTTTGTCCCAAAATGTGTGTGTATAAATATTACAATATTTCACAT
>20140427320
TGTTTCACATTTACATATATGTACTTATTACATATATTTATTGAATGACATAACAGTACATGATATGATATATATATATATGTATTATCACCATTAAGTAATATTAAACACTCAAGTAACCATTCCAATAGTTAAGTACATAGGCTAATAGTGATTAATCAATAAAAATAGAAAGGGTAAATATTAATGCAGTAACCATCACTCAACACTAAACTAAATAGTAATGATATACCAAGTAATCCGCATCCCGTTCAATTGATAGAAATTAATGTAGTAAGAACCTACCAACCTGTGATTTCTAAATGATAACGGTTATTGAAGGTGAGGGACAACAATTGTGGGGGTTTCACTCAGTGAATTATTCCTGGCATCTGGTTCCTACTTCAGGGCCATTAATCGGTTCATTCCCCACACTTTCATCGACGCTTGCATAAGTTAATGGTGTGAATACATACTCCTCGTTACCCAGCATGCCGGGCGTTCTCTCCAGCGGGTAAGGGGTTCTCTTTTTTATTTTCCTTTCACTTGGCATATCAGAGTGCACACGGTAATAGTTGATAAGGTTGAACATTTCCTCGCCTGAAAGAAATAGTATTCGTGGTGAAAAGATATTACAAGAATAACCACATATTAGGATATCAAGAGCATAAGGTGTAATTCCTCTCGAAACATCTCTGTCATTTCCCCCTCGGCTTTTGCGCGTAAAACCCCCCTACCCCCCAAAACTCCTAAGATCGCTGTTATTCCTGAAAACCCCCCGGAAACAGGAAAGCCTCTAGAAGTTTTTTTGTCCCAAAATGTGTGTGTATAAATATTACAATATTTCACAT
>20140427322
TGTTTCACATTTACATATATGTACTTATTACATATATTTATTGAATGACATAACAGTACATGATATGATATATATATATATGTATTATCACCATTAAGTAATATTAAACATTCAAGTAACCATTCCAATAATTAAGTACATAGGCTAACAGTGATTAATCAATAAAAATAGAAAGGGTAAATATTAATGCAGTAACCATCACTCAACACTAAACTAAATAGTAATGATATACCAAGTAATCCGCATCCCGTTCAATTGATAGAAATTAATGTAGTAAGAACCTACCAACCTGTGATTTCTAAATGATAACGGTTATTGAAGGTGAGGGACAACAATTGTGGGGGTTTCACTCAGTGAATTATTCCTGGCATCTGGTTCCTACTTCAGGGCCATTAATCGGTTCATTCCCCACACTTTCATCGACGCTTGCATAAGTTAATGGTGTGAATACATACTCCTCGTTACCCAGCATGCCGGGCGTTCTCTCCAGCGGGTAAGGGGTTCTCTTTTTTATTTTCCTTTCACTTGGCATATCAGAGTGCACACGGTAATAGTTGATAAGGTTGAACATTTCCTCGCCTGAAAGAAATAGTATTCGTGGTGAAAAGATATTACAAGAATAACCACATATTAGGATATCAAGAGCATAAGGTGTAATTCCTCTCGAAACATCTCTGTCATTTCCCCCTCGGCTTTTGCGCGTAAAACCCCCCTACCCCCCAAAACTCCTAAGATCGCTGTTATTCCTGAAAACCCCCCGGAAACAGGAAAGCCTCTAGAAGTTTTTTTGTCCCAAAATGTGTGTGTATAAATATTACAATATTTCACAT
>20140427323
TGTTTCACATTTACATATATGTACTTATTACATATATTTATTGAATGACATAACAGTACATGATATGATATATATATATATGTATTATCACCATTAAGTAATATTAAACACTCAAGTAACCATTCCAATAGCTAAGTACATAGGCTAACAGTGATTAATCAATAAAAATAGAAAGGGTAAATATTAATGCAGTAACCATCACTCAACACTAAACTAAATAGTAATGATATACCAAGTAATCCGCATCCCGTTCAATTGATAGAAATTAATGTAGTAAGAACCTACCAACCTGTGATTTCTAAATGATAACGGTTATTGAAGGTGAGGGACAACAATTGTGGGGGTTTCACTCAGTGAATTATTCCTGGCATCTGGTTCCTACTTCAGGGCCATTAATCGGTTCACTCCCCACACTTTCATCGACGCTTGCATAAGTTAATGGTGTGAATACATACTCCTCGTTACCCAGCATGCCGGGCGTTCTCTCCAGCGGGTAAGGGGTTCTCTTTTTTATTTTCCTTTCACTTGGCATATCAGAGTGCACACGGTAATAGTTGATAAGGTTGAACATTTCCTCGCCTGAAAGAAATAGTATTCGTGGTGAAAAGATATTACAAGAATAACCACATATTAGGATATCAAGAGCATAAGGTGTAATTCCTCTCGAAACATCTCTGTCATTTCCCCCTCGGCTTTTGCGCGTAAAACCCCCCTACCCCCCAAAACTCCTAAGATCGCTGTTATTCCTGAAAACCCCCCGGAAACAGGAAAGCCTCTAGAAGTTTTTTTGTCCCAAAATGTGTGTGTATAAATATTACAATATTTCACAT
>20140427324
TGTTTCACATTTACATATATGTACTTATTACATATATTTATTGAATGACATAACAGTACATGATATGATATATATATATATGTATTATCACCATTAAGTAATATTAAACATTCAAGTAACCATTCCAATAATTAAGTACATAGGCTAACAGTGATTAACCAATAAAAATAGAAAGGGTAAATATTAATGCAGTAACCATCACTCAACACTAAACTAAATAGTAATGATATACCAAGTAATCCGCATCCCGTTCAATTGATAGAAATTAATGTAGTAAGAACCTACCAACCTGTGATTTCTAAATGATAACGGTTATTGAAGGTGAGGGACAACAATTGTGGGGGTTTCACTCAGTGAATTATTCCTGGCATCTGGTTCCTACTTCAGGGCCATTAATCGGTTCATTCCCCACACTTTCATCGACGCTTGCATAAGTTAATGGTGTGAATACATACTCCTCGTTACCCAGCATGCCGGGCGTTCTCTCCAGCGGGTAAGGGGTTCTCTTTTTTATTTTCCTTTCACTTGGCATATCAGAGTGCACACGGTAATAGTTGATAAGGTTGAACATTTCCTCGCCTGAAAGAAATAGTATTCGTGGTGAAAAGATATTACAAGAATAACCACATATTAGGATATCAAGAGCATAAGGTGTAATTCCTCTCGAAACATCTCTGTCATTTCCCCCTCGGCTTTTGCGCGTAAAACCCCCCTACCCCCCAAAACTCCTAAGATCGCTGTTATTCCTGAAAACCCCCCGGAAACAGGAAAGCCTCTAGAAGTTTTTTTGTCCCAAAATGTGTGTGTATAAATATTACAATATTTCACAT
>20140427325
TGTTTCACATTTACATATATGTACTTATTACATATATTTATTGAATGACATAACAGTACATGATATAATATATATATATATGTATTATCACCATTAAGTAATATTAAACATTCAAGTAACCATTCCAATAACTAAGTACATAGGCTAACAGTGATTAATCAATAAAAATAGAAAGGGTAAATATTAATGCAGTAACCATCACTCAACACTAAACTAAATAGTAATGATATACCAAGTAATCCACATCCCGTTCAATTGATAGAAATTAATGTAGTAAGAACCTACCAACCTGTGATTTCTAAATGATAACGGTTATTGAAGGTGAGGGACAACAATTGTGGGGGTTTCACTCAGTGAATTATTCCTGGCATCTGGTTCCTACTTCAGGGCCATTAATCGGTTCATTCCCCACACTTTCATCGACGCTTGCATAAGTTAATGGTGTGAATACATACTCCTCGTTACCCAGCATGCCGGGCGTTCTCTCCAGCGGGTAAGGGGTTCTCTTTTTTATTTTCCTTTCACTTGGCATATCAGAGTGCACACGGTAATAGTTGATAAGGTTGAACATTTCCTCGCCTGAAAGAAATAGTATTCGTGGTGAAAAGATATTACAAGAATAACCACATATTAGGATATCAAGAGCATAAGGTGTAATTCCTCTCGAAACATCTCTGTCATTTCCCCCTCGGCTTTTGCGCGTAAAACCCCCCTACCCCCCAAAACTCCTAAGATCGCTGTTATTCCTGAAAACCCCCCGGAAACAGGAAAGCCTCTAGAAGTTTTTTTGTCCCAAAATGTGTGTGTATAAATATTACAATATTTCACAT
>20140427326
TGTTTCACATTTACATATATGTACTTATTACATATATTTATTGAATGACATAACAGTACATGATATAATATATATATATGTATTATCACCATTAAGTAATATTAAACATTCAAGTAACCATTCCAATAATTAAGTACATAGGCTAACAGTGATTAATCAATAAAAATAGAAAGGGTAAATATTAATGCAGTAACCATCACTCAACACTAAACTAAATAGTAATGATATACCAAGTAATCCGCATCCCGTTCAATTGATAGAAATTAATGTAGTAAGAACCTACCAACCTGTGATTTCTAAATGATAACGGTTATTGAAGGTGAGGGACAACAATTGTGGGGGTTTCACTCAGTGAATTATTCCTGGCATCTGGTTCCTACTTCAGGGCCATTAATCGGTTCATTCCCCACACTTTCATCGACGCTTGCATAAGTTAATGGTGTGAATACATACTCCTCGTTACCCAGCATGCCGGGCGTTCTCTCCAGCGGGTAAGGGGTTCTCTTTTTTATTTTCCTTTCACTTGGCATATCAGAGTGCACACGGTAATAGTTGATAAGGTTGAACATTTCCTCGCCTGAAAGAAATAGTATTCGTGGTGAAAAGATATTACAAGAATAACCACATATTAGGATATCAAGAGCATAAGGTGTAATTCCTCTCGAAACATCTCTGTCATTTCCCCCTCGGCTTTTGCGCGTAAAACCCCCCTACCCCCCAAAACTCCTAAGATCGCTGTTATTCCTGAAAACCCCCCGGAAACAGGAAAGCCTCTAGAAGTTTTTTTGTCCCAAAATGTGTGTGTATAAATATTACAATATTTCACAT
>20140427327
TGTTTCACATTTACATATATGTACTTATTACATATATTTATTGAATGACATAACAGTACATGATATAATATATATATATGTATTATCACCATTAAGTAATATTAAACATTCAAGTAACCATTCCAATAACTAAGTACATAGGCTAACAGTGATTAATCAATAAAAATAGAAAGGGTAAATATTAATGCAGTAACCATCACTCAACACTAAACTAAATAGTAATGATATACCAAGTAATCCGCATCCCGTTCAATTGATAGAAATTAATGTAGTAAGAACCTACCAACCTGTGATTTCTAAATGATAACGGTTATTGAAGGTGAGGGACAACAATTGTGGGGGTTTCACTCAGTGAATTATTCCTGGCATCTGGTTCCTACTTCAGGGCCATTAATCGGTTCATTCCCCACACTTTCATCGACGCTTGCATAAGTTAATGGTGTGAATACATACTCCTCGTTACCCAGCATGCCGGGCGTTCTCTCCAGCGGGTAAGGGGTTCTCTTTTTTATTTTCCTTTCACTTGGCATATCAGAGTGCACACGGTAATAGTTGATAAGGTTGAACATTTCCTCGCCTGAAAGAAATAGTATTCGTGGTGAAAAGATATTACAAGAATAACCACATATTAGGATATCAAGAGCATAAGGTGTAATTCCTCTCGAAACATCTCTATCATTTCCCCCTCGGCTTTTGCGCGTAAAACCCCCCTACCCCCCAAAACTCCTAAGATCGCTGTTATTCCTGAAAACCCCCCGGAAACAGGAAAGCCTCTAGAAGTTTTTTTGTCCCAAAATGTGTGTGTATAAATATTACAATATTTCACAT
>20140427328
TGTTTCACATTTACATATATGTACTTATTACATATATTTATTGAATGACATAACAGTACATGATATGATATATATATATATGTATTATCACCATTAAGTAATATTAAACACTCAAGTAACCATTCCAATAGTTAAGTACATAGGCTAACAGTGATTAATCAATAAAAATAGAAAGGGTAAATATTAATGCAGTAACCATCACTCAACACTAAACTAAATAGTAATGATATACCAAGTAATCCGCATCCCGTTCAATTGATAGAAATTAATGTAGTAAGAACCTACCAACCTGTGATTTCTAAATGATAACGGTTATTGAAGGTGAGGGACAACAATTGTGGGGGTTTCACTCAGTGAATTATTCCTGGCATCTGGTTCCTACTTCAGGGCCATTAATCGGTTCACTCCCCACACTTTCATCGACGCTTGCATAAGTTAATGGTGTGAATACATACTCCTCGTTACCCAGCATGCCGGGCGTTCTCTCCAGCGGGTAAGGGGTTCTCTTTTTTATTTTCCTTTCACTTGGCATATCAGAGTGCACACGGTAATAGTTGATAAGGTTGAACATTTCCTCGCCTGAAAGAAATAGTATTCGTGGTGAAAAGATATTACAAGAATAACCACATATTAGGATATCAAGAGCATAAGGTGTAATTCCTCTCGAAACATCTCTGTCATTTCCCCCTCGGCTTTTGCGCGTAAAACCCCCCTACCCCCCAAAACTCCTAAGATCGCTGTTATTCCTGAAAACCCCCCGGAAACAGGAAAGCCTCTAGAAGTTTTTTTGTCCCAAAATGTGTGTGTATAAATATTACAATATTTCACAT
>20140427488
TGTTTCACATTTACATATATGTACTTATTACATATATTTATTGAATGACATAACAGTACATGATATGATATATATATATATGTATTATCACCATTAAGTAATATTAAACACTCAAGTAACCATTCCAATAGTTAAGTACATAGGCTAACAGTGATTAATCAATAAAAATAGAAAGGGTAAATATTAATGCAGTAACCATCACTCAACACTAAACTAAATAGTAATGATATACCAAGTAATCCGCATCCCGTTCAATTGATAGAAATTAATGTAGTAAGAACCTACCAACCTGTGATTTCTAAATGATAACGGTTATTGAAGGTGAGGGACAACAATTGTGGGGGTTTCACTCAGTGAATTATTCCTGGCATCTGGTTCCTACTTCAGGGCCATTAATCGGTTCACTCCCCACACTTTCATCGACGCTTGCATAAGTTAATGGTGTGAATACATACTCCTCGTTACCCAGCATGCCGGGCGTTCTCTCCAGCGGGTAAGGGGTTCTCTTTTTTATTTTCCTTTCACTTGGCATATCAGAGTGCACACGGTAATAGTTGATAAGGTTGAACATTTCCTCGCCTGAAAGAAATAGTATTCGTGGTGAAAAGATATTACAAGAATAACCACATATTAGGATATCAAGAGCATAAGGTGTAATTCCTCTCGAAACATCTCTGTCATTTCCCCCTCGGCTTTTGCGCGTAAAACCCCCCTACCCCCCAAAACTCCTAAGATCGCTGTTATTCCTGAAAACCCCCCGGAAACAGGAAAGCCTCTAGAAGTTTTTTTGTCCCAAAATGTGTGTGTATAAATATTACAATATTTCACAT
>20140427489
TGTTTCACATTTACATATATGTACTTATTACATATATTTATTGAATGACATAACAGTACATGATATGATATATATATATATGTATTATCACCATTAAGTAATATTAAACACTCAAGTAACCATTCCAATAGCTAAGTACATAGGCTAACAGTGATTAATCAATAAAAATAGAAAGGGTAAATATTAATGCAGTAACCATCACTCAACACTAAACTAAATAGTAATGATATACCAAGTAATCCGCATCCCGTTCAATTGATAGAAATTAATGTAGTAAGAACCTACCAACCTGTGATTTCTAAATGATAACGGTTATTGAAGGTGAGGGACAACAATTGTGGGGGTTTCACTCAGTGAATTATTCCTGGCATCTGGTTCCTACTTCAGGGCCATTAATCGGTTCACTCCCCACACTTTCATCGACGCTTGCATAAGTTAATGGTGTGAATACATACTCCTCGTTACCCAGCATGCCGGGCGTTCTCTCCAGCGGGTAAGGGGTTCTCTTTTTTATTTTCCTTTCACTTGGCATATCAGAGTGCACACGGTAATAGTTGATAAGGTTGAACATTTCCTCGCCTGAAAGAAATAGTATTCGTGGTGAAAAGATATTACAAGAATAACCACATATTAGGATATCAAGAGCATAAGGTGTAATTCCTCTCGAAACATCTCTGTCATTTCCCCCTCGGCTTTTGCGCGTAAAACCCCCCTACCCCCCAAAACTCCTAAGATCGCTGTTATTCCTGAAAACCCCCCGGAAACAGGAAAGCCTCTAGAAGTTTTTTTGTCCCAAAATGTGTGTGTATAAATATTACAATATTTCACAT
>20140427491
TGTTTCACATTTACATATATGTACTTATTACATATATTTATTGAATGACATAACAGTACATGATATGATATATATATATATGTATTATCACCATTAAGTAATATTAAACACTCAAGTAACCATTCCAATAGCTAAGTACATAGGCTAACAGTGATTAATCAATAAAAATAGAAAGGGTAAATATTAATGCAGTAACCATCACTCAACACTAAACTAAATAGTAATGATATACCAAGTAATCCGCATCCCGTTCAATTGATAGAAATTAATGTAGTAAGAACCTACCAACCTGTGATTTCTAAATGATAACGGTTATTGAAGGTGAGGGACAACAATTGTGGGGGTTTCACTCAGTGAATTATTCCTGGCATCTGGTTCCTACTTCAGGGCCATTAATCGGTTCACTCCCCACACTTTCATCGACGCTTGCATAAGTTAATGGTGTGAATACATACTCCTCGTTACCCAGCATGCCGGGCGTTCTCTCCAGCGGGTAAGGGGTTCTCTTTTTTATTTTCCTTTCACTTGGCATATCAGAGTGCACACGGTAATAGTTGATAAGGTTGAACATTTCCTCGCCTGAAAGAAATAGTATTCGTGGTGAAAAGATATTACAAGAATAACCACATATTAGGATATCAAGAGCATAAGGTGTAATTCCTCTCGAAACATCTCTGTCATTTCCCCCTCGGCTTTTGCGCGTAAAACCCCCCTACCCCCCAAAACTCCTAAGATCGCTGTTATTCCTGAAAACCCCCCGGAAACAGGAAAGCCTCTAGAAGTTTTTTTGTCCCAAAATGTGTGTGTATAAATATTACAATATTTCACAT
>20140427492
TGTTTCACATTTACATATATGTACTTATTACATATATTTATTGAATGACATAACAGTACATGATATGATATATATATATGTATTATCACCATTAAGTAATATTAAACACTCAAGTAACCATTCCAATAGTTAAGTACATAGGCTAACAGTGATTAATCAATAAAAATAGAAAGGGTAAATATTAATGCAGCAACCATCACTCAACACTAAACTAAATAGTAATGATATACCAAGTAATCCGCATCCCGTTCAATTGATAGAAATTAATGTAGTAAGAACCTACCAACCTGTGATTTCTAAATGATAACGGTTATTGAAGGTGAGGGACAACAATTGTGGGGGTTTCACTCAGTGAATTATTCCTGGCATCTGGTTCCTACTTCAGGGCCATTAATCGGTTCACTCCCCACACTTTCATCGACGCTTGCATAAGTTAATGGTGTGAATACATACTCCTCGTTACCCAGCATGCCGGGCGTTCTCTCCAGCGGGTAAGGGGTTCTCTTTTTTATTTTCCTTTCACTTGGCATATCAGAGTGCACACGGTAATAGTTGATAAGGTTGAACATTTCCTCGCCTGAAAGAAATAGTATTCGTGGTGAAAAGATATTACAAGAATAACCACATATTAGGATATCAAGAGCATAAGGTGTAATTCCTCTCGAAACATCTCTGTCATTTCCCCCTCGGCTTTTGCGCGTAAAACCCCCCTACCCCCCAAAACTCCTAAGATCGCTGTTATTCCTGAAAACCCCCCGGAAACAGGAAAGCCTCTAGAAGTTTTTTTGTCCCAAAATGTGTGTGTATAAATATTACAATATTTCACAT
>20140427493
TGTTTCACATTTACATATATGTACTTATTACATATATTTATTGAATGACATAACAGTACATGATATAATATATATATATGTATTATCACCATTAAGTAATATTAAACATTCAAGTAACCATTCCAATAACTAAGTACATAGGCTAACAGTGATTAATCAATAAAAATAGAAAGGGTAAATATTAATGCAGTAACCATCACTCAACACTAAACTAAATAGTAATGATATACCAAGTAATCCACATCCCGTTCAATTGATAGAAATTAATGTAGTAAGAACCTACCAACCTGTGATTTCTAAATGATAACGGTTATTGAAGGTGAGGGACAACAATTGTGGGGGTTTCACTCAGTGAATTATTCCTGGCATCTGGTTCCTACTTCAGGGCCATTAATCGGTTCATTCCCCACACTTTCATCGACGCTTGCATAAGTTAATGGTGTGAATACATACTCCTCGTTACCCAGCATGCCGGGCGTTCTCTCCAGCGGGTAAGGGGTTCTCTTTTTTATTTTCCTTTCACTTGGCATATCAGAGTGCACACGGTAATAGTTGATAAGGTTGAACATTTCCTCGCCTGAAAGAAATAGTATTCGTGGTGAAAAGATATTACAAGAATAACCACATATTAGGATATCAAGAGCATAAGGTGTAATTCCTCTCGAAACATCTCTGTCATTTCCCCCTCGGCTTTTGCGCGTAAAACCCCCCTACCCCCCACAACTCCTAAGATCGCTGTTATTCCTGAAAACCCCCCGGAAACAGGAAAGCCTCTAGAAGTTTTTTTGTCCCAAAATGTGTGTGTATAAATATTACAATATTTCACAT
>20140427494
TGTTTCACATTTACATATATGTACTTATTACATATATTTATTGAATGACATAACAGTACATGATATAATATATATATATGTATTATCACCATTAAGTAATATTAAACATTCAAGTAACCATTCCAATAACTAAGTACATAGGCTAACAGTGATTAATCAATAAAAATAGAAAGGGTAAATATTAATGCAGTAACCATCACTCAACACTAAACTAAATAGTAATGATATACCAAGTAATCCGCATCCCGTTCAATTGATAGAAATTAATGTAGTAAGAACCTACCAACCTGTGATTTCTAAATGATAACGGTTATTGAAGGTGAGGGACAACAATTGTGGGGGTTTCACTCAGTGAATTATTCCTGGCATCTGGTTCCTACTTCAGGGCCATTAATCGGTTCATTCCCCACACTTTCATCGACGCTTGCATAAGTTAATGGTGTGAATACATACTCCTCGTTACCCAGCATGCCGGGCGTTCTCTCCAGCGGGTAAGGGGTTCTCTTTTTTATTTTCCTTTCACTTGGCATATCAGAGTGCACACGGTAATAGTTGATAAGGTTGAACATTTCCTCGCCTGAAAGAAATAGTATTCGTGGTGAAAAGATATTACAAGAATAACCACATATTAGGATATCAAGAGCATAAGGTGTAATTCCTCTCGAAACATCTCTGTCATTTCCCCCTCGGCTTTTGCGCGTAAAACCCCCCTACCCCCCAAAACTCCTAAGATCGCTGTTATTCCTGAAAACCCCCCGGAAACAGGAAAGCCTCTAGAAGTTTTTTTGTCCCAAAATGTGTGTGTATAAATATTACAATATTTCACAT
>20140427495
TGTTTCACATTTACATATATGTACTTATTACATATATTTATTGAATGACATAACAGTACATGATATAATATATATATATGTATTATCACCATTAAGTAATATTAAACATTCAAGTAACCATTCCAATAACTAAGTACATAGGCTAACAGTGATTAATCAATAAAAATAGAAAGGGTAAATATTAATGCAGTAACCATCACTCAACACTAAACTAAATAGTAATGATATACCAAGTAATCCGCATCCCGTTCAATTGATAGAAATTAATGTAGTAAGAACCTACCAACCTGTGATTTCTAAATGATAACGGTTATTGAAGGTGAGGGACAACAATTGTGGGGGTTTCACTCAGTGAATTATTCCTGGCATCTGGTTCCTACTTCAGGGCCATTAATCGGTTCATTCCCCACACTTTCATCGACGCTTGCATAAGTTAATGGTGTGAATACATACTCCTCGTTACCCAGCATGCCGGGCGTTCTCTCCAGCGGGTAAGGGGTTCTCTTTTTTATTTTCCTTTCACTTGGCATATCAGAGTGCACACGGTAATAGTTGATAAGGTTGAACATTTCCTCGCCTGAAAGAAATAGTATTCGTGGTGAAAAGATATTACAAGAATAACCACATATTAGGATATCAAGAGCATAAGGTGTAATTCCTCTCGAAACATCTCTGTCATTTCCCCCTCGGCTTTTGCGCGTAAAACCCCCCTACCCCCCAAAACTCCTAAGATCGCTGTTATTCCTGAAAACCCCCCGGAAACAGGAAAGCCTCTAGAAGTTTTTTTGTCCCAAAATGTGTGTGTATAAATATTACAATATTTCACAT
>20140427496
TGTTTCACATTTACATATATGTACTTATTACATATATTTATTGAATGACATAACAGTACATGATATGATATATATATATGTATTATCACCATTAAGTAATATTAAACATTCAAGTAACCATTCCAATAATTAGGTACATAGGCTAACAGTGATTAATCAATAAAAATAGAAAGGGTAAATATTAATGCAGTAACCATCACTCAACACTAAACTAAATAGTAATGATATACCAAGTAATCCGCATCCCGTTCAATTGATAGAAATTAATGTAGTAAGAACCTACCAACCTGTGATTTCTAAATGATAACGGTTATTGAAGGTGAGGGACAACAATTGTGGGGGTTTCACTCAGTGAATTATTCCTGGCATCTGGTTCCTACTTCAGGGCCATTAATCGGTTCATTCCCCACACTTTCATCGACGCTTGCATAAGTTAATGGTGTGAATACATACTCCTCGTTACCCAGCATGCCGGGCGTTCTCTCCAGCGGGTAAGGGGTTCTCTTTTTTATTTTCCTTTCACTTGGCATATCAGAGTGCACACGGTAATAGTTGATAAGGTTGAACATTTCCTCGCCTGAAAGAAATAGTATTCGTGGTGAAAAGATATTACAAGAATAACCACATATTAGGATATCAAGAGCATAAGGTGTAATTCCTCTCGAAACATCTCTGTCATTTCCCCCTCGGCTTTTGCGCGTAAAACCCCCCTACCCCCCAAAACTCCTAAGATCGCTGTTATTCCTGAAAACCCCCCGGAAACAGGAAAGCCTCTAGAAGTTTTTTTGTCCCAAAATGTGTGTGTATAAATATTACAATATTTCACAT
>20140413001
TGTTTCACATTTACATATATGTACTTATTACATATATTTATTGAATGACATAACAGTACATGATATGATATATATATATGTATTATCACCATTAAGTAATATTAAGCATTCAAGTAACCATTCCAATAAGTAAGTACATAGGCTAACAGTGATTAACCAATAAAAATAGAAAGGGTAAATGTTAATGCAGTAACCATCACTCAGCACTAAACTAAATAGTAATGATATACCAAGTAATCCGCATCCCGTTCAATTGATAGAAATTAATGTAGTAAGAACCTACCAACCTGTGATTTCTAAATGATAACGGTTATTGAAGGTGAGGGACAACAATTGTGGGGGTTTCACTCAGTGAATTATTCCTGGCATCTGGTTCCTACTTCAGGGCCATTAACCGGTTCATTCCCCACACTTTCATCGACGCTTGCATAAGTTAATGGTGTGAATACATACTCCTCGTTACCCAGCATGCCGGGCGTTCTCTCCAGCGGGTAAGGGGTTCTCTTTTTTATTTTCCTTTCACTTGGCATATCAGAGTGCACACGGTAATAGTTGATAAGGTTGAACATTTCCTCGCCTGAAAGAAATAGTATTCGTGGTGAAAAGATATTACAAGAATAACCACATATTAGGATATCAAGAGCATAAGGTGTAATTCCTCTCGAAACATCTCTGTCATTTCCCCCTCGGCTTTTGCGCGTAAAACCCCCCTACCCCCCAAAACTCCTAAGATCGCTGTTATTCCTGAAAACCCCCCGGAAACAGGAAAGCCTCTAGAAGTTTTTTTGTCCCAAAATGTGTGTGTATAAATATTACAATATTTCACAT
>20140413002
TGTTTCACATTTACATATATGTACTTATTACATATATTTATTGAATGACATAACAGTACATGATATGATATATATATATATGTATTATCACCATTAAGTAATATTAAACACTCAAGTAACCATTCCAATAGTTAAGTACATAGGCTAACAGTGATTAACCAATAAAAATAGAAAGGGTAAATATTAATGCAGTAACCATCACTCAACACTAAACTAAATAGTAATGATATACCAAGTAATCCGCATCCCGTTCAATTGATAGAAATTAATGTAGTAAGAACCTACCAACCTGTGATTTCTAAATGATAACGGTTATTGAAGGTGAGGGACAACAATTGTGGGGGTTTCACTCAGTGAATTATTCCTGGCATCTGGTTCCTACTTCAGGGCCATTAATCGGTTCACTCCCCACACTTTCATCGACGCTTGCATAAGTTAATGGTGTGAATACATACTCCTCGTTACCCAGCATGCCGGGCGTTCTCTCCAGCGGGTAAGGGGTTCTCTTTTTTATTTTCCTTTCACTTGGCATATCAGAGTGCACACGGTAATAGTTGATAAGGTTGAACATTTCCTCGCCTGAAAGAAATAGTATTCGTGGTGAAAAGATATTACAAGAATAACCACATATTAGGATATCAAGAGCATAAGGTGTAATTCCTCTCGAAACATCTCTGTCATTTCCCCCTCGGCTTTTGCGCGTAAAACCCCCCTACCCCCCAAAACTCCTAAGATCGCTGTTATTCCTGAAAACCCCCCGGAAACAGGAAAGCCTCTAGAAGTTTTTTTGTCCCAAAATGTGTGTGTATAAATATTACAATATTTCACAT
>20140413003
TGTTTCACATTTACATATATGTACTTATTACATATATTTATTGAATGACATAACAGTACATGATATAATATATATATATGTATTATCACCATTAAGTAATATTAAACATTCAAGTAACCATTCCAATAACTAAGTACATAGGCTAACAGTGATTAATCAATAAAAATAGAAAGGGTAAATATTAATGCAGTAACCATCACTCAACACTAAACTAAATAGTAATGATATACCAAGTAATCCGCATCCCGTTCAATTGATAGAAATTAATGTAGTAAGAACCTACCAACCTGTGATTTCTAAATGATAACGGTTATTGAAGGTGAGGGACAACAATTGTGGGGGTTTCACTCAGTGAATTATTCCTGGCATCTGGTTCCTACTTCAGGGCCATTAATCGGTTCATTCCCCACACTTTCATCGACGCTTGCATAAGTTAATGGTGTGAATACATACTCCTCGTTACCCAGCATGCCGGGCGTTCTCTCCAGCGGGTAAGGGGTTCTCTTTTTTATTTTCCTTTCACTTGGCATATCAGAGTGCACACGGTAATAGTTGATAAGGTTGAACATTTCCTCGCCTGAAAGAAATAGTATTCGTGGTGAAAAGATATTACAAGAATAACCACATATTAGGATATCAAGAGCATAAGGTGTAATTCCTCTCGAAACATCTCTGTCATTTCCCCCTCGGCTTTTGCGCGTAAAACCCCCCTACCCCCCAAAACTCCTAAGATCGCTGTTATTCCTGAAAACCCCCCGGAAACAGGAAAGCCTCTAGAAGTTTTTTTGTCCCAAAATGTGTGTGTATAAATATTACAATATTTCACAT
>20140413004
TGTTTCACATTTACATATATGTACTTATTACATATATTTATTGAATGACATAACAGTACATGATATAATATATATATATGTATTATCACCATTAAGTAATATTAAACATTCAAGTAACCATTCCAATAACTAAGTACATAGGCTAACAGTGATTAATCAATAAAAATAGAAAGGGTAAATATTAATGCAGTAACCATCACTCAACACTAAACTAAATAGTAATGATATACCAAGTAATCCGCATCCCGTTCAATTGATAGAAATTAATGTAGTAAGAACCTACCAACCTGTGATTTCTAAATGATAACGGTTATTGAAGGTGAGGGACAACAATTGTGGGGGTTTCACTCAGTGAATTATTCCTGGCATCTGGTTCCTACTTCAGGGCCATTAATCGGTTCATTCCCCACACTTTCATCGACGCTTGCATAAGTTAATGGTGTGAATACATACTCCTCGTTACCCAGCATGCCGGGCGTTCTCTCCAGCGGGTAAGGGGTTCTCTTTTTTATTTTCCTTTCACTTGGCATATCAGAGTGCACACGGTAATAGTTGATAAGGTTGAACATTTCCTCGCCTGAAAGAAATAGTATTCGTGGTGAAAAGATATTACAAGAATAACCACATATTAGGATATCAAGAGCATAAGGTGTAATTCCTCTCGAAACATCTCTGTCATTTCCCCCTCGGCTTTTGCGCGTAAAACCCCCCTACCCCCCAAAACTCCTAAGATCGCTGTTATTCCTGAAAACCCCCCGGAAACAGGAAAGCCTCTAGAAGTTTTTTTGTCCCAAAATGTGTGTGTATAAATATTACAATATTTCACAT
>20140413005
TGTTTCACATTTACATATATGTACTTATTACATATATTTATTGAATGACATAACAGTACATGATATAATATATATATGTATTATCACCATTAAGTAATATTAAACATTCAAGTAACCATTCCAATAAATAAGTACATAGGCTAACAGTGATTAATCAATAAAAATAGAAAGGGTAAATATTAATGCAGTAACCATCACTCAACACTAAACTAAATAGTAATGATATACCAAGTAATCCACATCCCGTTCAATTGATAGAAATTAATGTAGTAAGAACCTACCAACCTGTGATTTCTAAATGATAACGGTTATTGAAGGTGAGGGACAACAATTGTGGGGGTTTCACTCAGTGAATTATTCCTGGCATCTGGTTCCTACTTCAGGGCCATTAATCGGTTCATTCCCCACACTTTCATCGACGCTTGCATAAGTTAATGGTGTGAATACATACTCCTCGTTACCCAGCATGCCGGGCGTTCTCTCCAGCGGGTAAGGGGTTCTCTTTTTTATTTTCCTTTCACTTGGCATATCAGAGTGCACACGGTAATAGTTGATAAGGTTGAACATTTCCTCGCCTGAAAGAAATAGTATTCGTGGTGAAAAGATATTACAAGAATAACCACATATTAGGATATCAAGAGCATAAGGTGTAATTCCTCTCGAAACATCTCTGTCATTTCCCCCTCGGCTTTTGCGCGTAAAACCCCCCTACCCCCCAAAACTCCTAAGATCGCTGTTATTCCTGAAAACCCCCCGGAAACAGGAAAGCCTCTAGAAGTTTTTTTGTCCCAAAATGTGTGTGTATAAATATTACAATATTTCACAT
>20140413006
TGTTTCACATTTACATATATGTACTTATTACATATATTTATTGAATGACATAACAGTACATGATATGATATATATATATATGTATTATCACCATTAAGTAATATTAAACACTCAAGTAACCATTCCAATAGTTAAGTACATAGGCTAACAGTGATTAATCAATAAAAATAGAAAGAGTAAATATTAATGCAGTAACCATCACTCAACACTAAACTAAATAGTAATGATATACCAAGTAATCCGCATCCCGTTCAATTGATAGAAATTAATGTAGTAAGAACCTACCAACCTGTGATTTCTAAATGATAACGGTTATTGAAGGTGAGGGACAACAATTGTGGGGGTTTCACTCAGTGAACTATTCCTGGCATCTGGTTCCTACTTCAGGGCCATTAATCGGTTCACTCCCCACACTTTCATCGACGCTTGCATAAGTTAATGGTGTGAATACATACTCCTCGTTACCCAGCATGCCGGGCGTTCTCTCCAGCGGGTAAGGGGTTCTCTTTTTTATTTTCCTTTCACTTGGCATATCAGAGTGCACACGGTAATAGTTGATAAGGTTGAACATTTCCTCGCCTGAAAGAAATAGTATTCGTGGTGAAAAGATATTACAAGAATAACCACATATTAGGATATCAAGAGCATAAGGTGTAATTCCTCTCGAAACATCTCTGTCATTTCCCCCTCGGCTTTTGCGCGTAAAACCCCCCTACCCCCCAAAACTCCTAAGATCGCTGTTATTCCTGAAAACCCCCCGGAAACAGGAAAGCCTCTAGAAGTTTTTTTGTCCCAAAATGTGTGTGTATAAATATTACAATATTTCACAT
>20140413007
TGTTTCACATTTACATATATGTACTTATTACATATATTTATTGAATGACATAACAGTACATGATATGATATATATATATATGTATTATCACCATTAAGTAATATTAAACATTCAAGTAACCATTCCAATAATTAAGTACATAGGCTAACAGTGATTAATCAATAAAAATAGAAAGGGTAAATATTAATGCAGTAACCATCACTCAACACTAGACTAAATAGTAATGATATACCAAGTAATCCGCATCCCGTTCAATTGATAGAAATTAATGTAGTAAGAACCTACCAACCTGTGATTTCTAAATGATAACGGTTATTGAAGGTGAGGGACAACAATTGTGGGGGTTTCACTCAGTGAATTATTCCTGGCATCTGGTTCCTACTTCAGGGCCATTAATCGGTTCATTCCCCACACTTTCATCGACGCTTGCATAAGTTAATGGTGTGAATACATACTCCTCGTTACCCAGCATGCCGGGCGTTCTCTCCAGCGGGTAAGGGGTTCTCTTTTTTATTTTCCTTTCACTTGGCATATCAGAGTGCACACGGTAATAGTTGATAAGGTTGAACATTTCCTCGCCTGAAAGAAATAGTATTCGTGGTGAAAAGATATTACAAGAATAACCACATATTAGGATATCAAGAGCATAAGGTGTAATTCCTCTCGAAACATCTCTGTCATTTCCCCCTCGGCTTTTGCGCGTAAAACCCCCCTACCCCCCAAAACTCCTAAGATCGCTGTTATTCCTGAAAACCCCCCGGAAACAGGAAAGCCTCTAGAAGTTTTTTTGTCCCAAAATGTGTGTGTATAAATATTACAATATTTCACAT
>20140413008
TGTTTCACATTTACATATATGTACTTATTACATATATTTATTGAATGACATAACAGTACATGATATGATATATATATATGTATTATCACCATTAAGTAATATTAAACATTCAAGTAACCATTCCAATAATTAAGTACATAGGCTAACAGTGATTAATCAATAAAAATAGAAAGGGTAAATATTAATGCAGTAACCATCACTCAACACTAAACTAAATAGTAATGATATACCAAGTAATCCGCATCCCGTTCAATTGATAGAAATTAATGTAGTAAGAACCTACCAACCTGTGATTTCTAAATGATAACGGTTATTGAAGGTGAGGGACAACAATTGTGGGGGTTTCACTCAGTGAATTATTCCTGGCATCTGGTTCCTACTTCAGGGCCATTAATCGGTTCATTCCCCACACTTTCATCGACGCTTGCATAAGTTAATGGTGTGAATACATACTCCTCGTTACCCAGCATGCCGGGCGTTCTCTCCAGCGGGTAAGGGGTTCTCTTTTTTATTTTCCTTTCACTTGGCATATCAGAGTGCACACGGTAATAGTTGATAAGGTTGAACATTTCCTCGCCTGAAAGAAATAGTATTCGTGGTGAAAAGATATTACAAGAATAACCACATATTAGGATATCAAGAGCATAAGGTGTAATTCCTCTCGAAACATCTCTGTCATTTCCCCCTCGGCTTTTGCGCGTAAAACCCCCCTACCCCCCAAAACTCCTAAGATCGCTGTTATTCCTGAAAACCCCCCGGAAACAGGAAAGCCTCTAGAAGTTTTTTTGTCCCAAAATGTGTGTGTATAAATATTACAATATTTCACAT
>20140413009
TGTTTCACATTTACATATATGTATTTATTACATATATTTATTCAATGACATTACAGTACATGGTGTAATGATATATATGTATTATCACCATTAAGTAATATTAAACACTCAGGTAACCATTACAATAGATAAGTACATAGGCTAACAGTGATTAAACAATAAAAAAAGAAATAATAGATATCGATGCAGTAACCATCACCCAACACAAAACTAAATAGTAATGATATACCAAGTAATCCACATCCCGTTCAATTGATAGAAATTAATGTAGTAAGAACCTACCAACCGGTGATTTCTAAATGATAACGGTTATTGAAGGTGAGGGACAACTATTGTGGGGGTTTCACTCAGTGAATTATTCCTGGCATCTGGTTCCTACTTCAGGGCCATTGACTGGTTCATTCCCCACACTTTCATCGACGCTTGCATAAGTTAATGGTGTGAATACATACTCCTCGTTACCCAGCATGCCGGGCGTTCTCTCCAGCGGGTAAGGGGTTCTCTTTTTTATTTTCCTTTCACCTGGCATATCAGAGTGCACACGGTAATAGTTGACAAGGTTGAACATTTCCTTGACTGAAAGAAATAGTATTCATGGTGGAAAGATATTGGAAGGATAACCACATATTAGGATATCAAGAGCATAAGGTGTATTTCCTCTCGAAACATATCTGCCATTTTCCCCCTCGGCTTCTGCGCGTAAAACCCCCCTACCCCCCAAAACTCCTAAGATCGCTGTTATTCCTGAAAACCCCCCGGAAACAGGAAAGCCTCTAGAAGTTTTTTTATCCCAAAATGTGTGTGTATAAATATTACAATATTTCACAT
>20140413010
TGTTTCACATTTACATATATGTACTTATTACATATATTTATTGAATGACATAACAGTACATGATATGATATATATATATGTATTATCACCATTAAGTAATATTAAACATTCAAGTAACCATTCCAATAATTAAGTACATAGGCTAACAGTGATTAATCAATAAAAATAGAAAGGGTAAATATTAATGCAGTAACCATCACTCAACACTAAACTAAATAGTAATGATATACCAAGTAATCCGCATCCCGTTCAATTGATAGAAATTAATGTAGTAAGAACCTACCAACCTGTGATTTCTAAATGATAACGGTTATTGAAGGTGAGGGACAACAATTGTGGGGGTTTCACTCAGTGAATTATTCCTGGCATCTGGTTCCTACTTCAGGGCCATTAATCGGTTCATTCCCCACACTTTCATCGACGCTTGCATAAGTTAATGGTGTGAATACATACTCCTCGTTACCCAGCATGCCGGGCGTTCTCTCCAGCGGGTAAGGGGTTCTCTTTTTTATTTTCCTTTCACTTGGCATATCAGAGTGCACACGGTAATAGTTGATAAGGTTGAACATTTCCTCGCCTGAAAGAAATAGTATTCGTGGTGAAAAGATATTACAAGAATAACCACATATTAGGATATCAAGAGCATAAGGTGTAATTCCTCTCGAAACATCTCTGTCATTTCCCCCTCGGCTTTTGCGCGTAAAACCCCCCTACCCCCCAAAACTCCTAAGATCGCTGTTATTCCTGAAAACCCCCCGGAAACAGGAAAGCCTCTAGAAGTTTTTTTGTCCCAAAATGTGTGTGTATAAATATTACAATATTTCACAT
>20140413011
TGTTTCACATTTACATATATGTACTTATTACATATATTTATTGAATGACATAACAGTACATGATATGATATATATATATGTATTATCACCATTAAGTAATATTAAACATTCAAGTAACCATTCCAATAGTTAAGTACATAGGCTAACAGTGATTAATCAATAAAAATAGAAAGGGTAAATATTAATGCAGTAACCATCACTCAACACTAAACTAAATAGTAATGATATACCAAGTAATCCGCATCCCGTTCAATTGATAGAAATTAATGTAGTAAGAACCTACCAACCTGTGATTTCTAAATGATAACGGTTATTGAAGGTGAGGGACAACAATTGTGGGGGTTTCACTCAGTGAATTATTCCTGGCATCTGGTTCCTACTTCAGGGCCATTAATCGGTTCATTCCCCACACTTTCATCGACGCTTGCATAAGTTAATGGTGTGAATACATACTCCTCGTTACCCAGCATGCCGGGCGTTCTCTCCAGCGGGTAAGGGGTTCTCTTTTTTATTTTCCTTTCACTTGGCATATCAGAGTGCACACGGTAATAGTTGATAAGGTTGAACATTTCCTCGCCTGAAAGAAATAGTATTCGTGGTGAAAAGATATTACAAGAATAACCACATATTAGGATATCAAGAGCATAAGGTGTAATTCCTCTCGAAACATCTCTGTCATTTCCCCCTCGGCTTTTGCGCGTAAAACCCCCCTACCCCCCAAAACTCCTAAGATCGCTGTTATTCCTGAAAACCCCCCGGAAACAGGAAAGCCTCTAGAAGTTTTTTTGTCCCAAAATGTGTGTGTATAAATATTACAATATTTCACAT
>20140413012
TGTTTCACATTTACATATATGTACTTATTACATATATTTATTGAATGACATAACAGTACATGATATGATATATATATATGTATTATCACCATTAAGTAATATTAAACATTCAAGTAACCATTCCAATAATTAAGTACATAGGCTAACAGTGATTAGTCAATAAAAATAGAAAGGGTAAATATTAATGCAGTAACCATCACTCAACACTAAACTAAATAGTAATGATATACCAAGTAATCCGCATCCCGTTCAATTGATAGAAATTAATGTAGTAAGAACCTACCAACCTGTGATTTCTAAATGATAACGGTTATTGAAGGTGAGGGACAACAATTGTGGGGGTTTCACTCAGTGAATTATTCCTGGCATCTGGTTCCTACTTCAGGGCCATTAATCGGTTCATTCCCCACACTTTCATCGACGCTTGCATAAGTTAATGGTGTGAATACATACTCCTCGTTACCCAGCATGCCGGGCGTTCTCTCCAGCGGGTAAGGGGTTCTCTTTTTTATTTTCCTTTCACTTGGCATATCAGAGTGCACACGGTAATAGTTGATAAGGTTGAACATTTCCTCGCCTGAAAGAAATAGTATTCGTGGTGAAAAGATATTACAAGAATAACCACATATTAGGATATCAAGAGCATAAGGTGTAATTCCTCTCGAAACATCTCTGTCATTTCCCCCTCGGCTTTTGCGCGTAAAACCCCCCTACCCCCCAAAACTCCTAAGATCGCTGTTATTCCTGAAAACCCCCCGGAAACAGGAAAGCCTCTAGAAGTTTTTTTGTCCCAAAATGTGTGTGTATAAATATTACAATATTTCACAT
>20140413013
TGTTTCACATTTACATATATGTACTTATTACATATATTTATTGAATGACATAACAGTACATGATATAATATATATATATATGTATTATCACCATTAAGTAATATTAAACATTCAAGTAACCATTCCAATAACTAAGTACATGGGCTAACAGTGATTAATCAATAAAAATAGAAAGGGTAAATATTAATGCAGTAACCATCACTCAACACTAAACTAAATAGTAATGATATACCAAGTAATCCGCATCCCGTTCAATTGATAGAAATTAATGTAGTAAGAACCTACCAACCTGTGATTTCTAAATGATAACGGTTATTGAAGGTGAGGGACAACAATTGTGGGGGTTTCACTCAGTGAATTATTCCTGGCATCTGGTTCCTACTTCAGGGCCATTAATCGGTTCATTCCCCACACTTTCATCGACGCTTGCATAAGTTAATGGTGTGAATACATACTCCTCGTTACCCAGCATGCCGGGCGTTCTCTCCAGCGGGTAAGGGGTTCTCTTTTTTATTTTCCTTTCACTTGGCATATCAGAGTGCACACGGTAATAGTTGATAAGGTTGAACATTTCCTCGCCTGAAAGAAATAGTATTCGTGGTGAAAAGATATTACAAGAATAACCACATATTAGGATATCAAGAGCATAAGGTGTAATTCCTCTCGAAACATCTCTGTCATTTCCCCCTCGGCTTTTGCGCGTAAAACCCCCCTACCCCCCAAAACTCCTAAGATCGCTGTTATTCCTGAAAACCCCCCGGAAACAGGAAAGCCTCTAGAAGTTTTTTTGTCCCAAAATGTGTGTGTATAAATATTACAATATTTCACAT
>20140413014
TGTTTCACATTTACATATATGTACTTATTACATATATTTATTGAATGACATAACAGTACATGATATAATATATATATATGTATTATCACCATTAAGTAATATTAAACATTCAAGTAACCATTCCAATAACTAAGTACATAGGCTAACAGTGATTAATCAATAAAAATAGAAAGGGTAAATATTAATGCAGTAACCATCACTCAACACTAAACTAAATAGTAATGATATACCAAGTAATCCACATCCCGTTCAATTGATAGAAATTAATGTAGTAAGAACCTACCAACCTGTGATTTCTAAATGATAACGGTTATTGAAGGTGAGGGACAACAATTGTGGGGGTTTCACTCAGTGAATTATTCCTGGCATCTGGTTCCTACTTCAGGGCCATTAATCGGTTCATTCCCCACACTTTCATCGACGCTTGCATAAGTTAATGGTGTGAATACATACTCCTCGTTACCCAGCATGCCGGGCGTTCTCTCCAGCGGGTAAGGGGTTCTCTTTTTTATTTTCCTTTCACTTGGCATATCAGAGTGCACACGGTAATAGTTGATAAGGTTGAACATTTCCTCGCCTGAAAGAAATAGTATTCGTGGTGAAAAGATATTACAAGAATAACCACATATTAGGATATCAAGAGCATAAGGTGTAATTCCTCTCGAAACATCTCTGTCATTTCCCCCTCGGCTTTTGCGCGTAAAACCCCCCTACCCCCCAAAACTCCTAAGATCGCTGTTATTCCTGAAAACCCCCCGGAAACAGGAAAGCCTCTAGAAGTTTTTTTGTCCCAAAATGTGTGTGTATAAATATTACAATATTTCACAT
>20140413015
TGTTTCACATTTACATATATGTACTTATTACATATATTTATTGAATGACATAACAGTACATGATATGATATATATATATGTATTATCACCATTAAGTAATATTAAACATTCAAGTAACCATTCCAATAGTTAAGTACATAGGCTAACAGTGATTAATCAATAAAAATAGAAAGGGTAAATATTAATGCAGTAACCATCACTCAACACTAAACTAAATAGTAATGATATACCAAGTAATCCGCATCCCGTTCAATTGATAGAAATTAATGTAGTAAGAACCTACCAACCTGTGATTTCTAAATGATAACGGTTATTGAAGGTGAGGGACAACAATTGTGGGGGTTTCACTCAGTGAATTATTCCTGGCATCTGGTTCCTACTTCAGGGCCATTAATCGGTTCATTCCCCACACTTTCATCGACGCTTGCATAAGTTAATGGTGTGAATACATACTCCTCGTTACCCAGCATGCCGGGCGTTCTCTCCAGCGGGTAAGGGGTTCTCTTTTTTATTTTCCTTTCACTTGGCATATCAGAGTGCACACGGTAATAGTTGATAAGGTTGAACATTTCCTCGCCTGAAAGAAATAGTATTCGTGGTGAAAAGATATTACAAGAATAACCACATATTAGGATATCAAGAGCATAAGGTGTAATTCCTCTCGAAACATCTCTGTCATTTCCCCCTCGGCTTTTGCGCGTAAAACCCCCCTACCCCCCAAAACTCCTAAGATCGCTGTTATTCCTGAAAACCCCCCGGAAACAGGAAAGCCTCTAGAAGTTTTTTTGTCCCAAAATGTGTGTGTATAAATATTACAATATTTCACAT
>20140413016
TGTTTCACATTTACATATATGTACTTATTACATATATTTATTGAATGACATAACAGTACATGATATGATATATATATATATGTATTATCACCATTAAGTAATATTAAACACTCAAGTAACCATTCCAATAGTTAAGTACATAGGCTAACAGTGATTAATCAATAAAAATAGAAAGGGTAAATATTAATGCAGTAACCATCACTCAACACTAAACTAAATAGTAATGATATACCAAGTAATCCGCATCCCGTTCAATTGATAGAAATTAATGTAGTAAGAACCTACCAACCTGTGATTTCTAAATGATAACGGTTATTGAAGGTGAGGGACAACAATTGTGGGGGTTTCACTCAGTGAACTATTCCTGGCATCTGGTTCCTACTTCAGGGCCATTAATCGGTTCACTCCCCACACTTTCATCGACGCTTGCATAAGTTAATGGTGTGAATACATACTCCTCGTTACCCAGCATGCCGGGCGTTCTCTCCAGCGGGTAAGGGGTTCTCTTTTTTATTTTCCTTTCACTTGGCATATCAGAGTGCACACGGTAATAGTTGATAAGGTTGAACATTTCCTCGCCTGAAAGAAATAGTATTCGTGGTGAAAAGATATTACAAGAATAACCACATATTAGGATATCAAGAGCATAAGGTGTAATTCCTCTCGAAACATCTCTGTCATTTCCCCCTCGGCTTTTGCGCGTAAAACCCCCCTACCCCCCAAAACTCCTAAGATCGCTGTTATTCCTGAAAACCCCCCGGAAACAGGAAAGCCTCTAGAAGTTTTTTTGTCCCAAAATGTGTGTGTATAAATATTACAATATTTCACAT
>20140413017
TGTTTCACATTTACATATATGTACTTATTACATATATTTATTGAATGACATAACAGTACATGATATGATATATATATATGTATTATCACCATTAAGTAATATTAAACATTCAAGTAACCATTCCAATAGTTAAGTACATAGGCTAACAGTGATTAATCAATAAAAATAGAAAGGGTAAATATTAATGCAGTAACCATCACTCAACACTAAACTAAATAGTAATGATATACCAAGTAATCCGCATCCCGTTCAATTGATAGAAATTAATGTAGTAAGAACCTACCAACCTGTGATTTCTAAATGATAACGGTTATTGAAGGTGAGGGACAACAATTGTGGGGGTTTCACTCAGTGAATTATTCCTGGCATCTGGTTCCTACTTCAGGGCCATTAACCGGTTCATTCCCCACACTTTCATCGACGCTTGCATAAGTTAATGGTGTGAATACATACTCCTCGTTACCCAGCATGCCGGGCGTTCTCTCCAGCGGGTAAGGGGTTCTCTTTTTTATTTTCCTTTCACTTGGCATATCAGAGTGCACACGGTAATAGTTGATAAGGTTGAACATTTCCTCGCCTGAAAGAAATAGTATTCGTGGTGAAAAGATATTACAAGAATAACCACATATTAGGATATCAAGAGCATAAGGTGTAATTCCTCTCGAAACATCTCTGTCATTTCCCCCTCGGCTTTTGCGCGTAAAACCCCCCTACCCCCCAAAACTCCTAAGATCGCTGTTATTCCTGAAAACCCCCCGGAAACAGGAAAGCCTCTAGAAGTTTTTTTGTCCCAAAATGTGTGTGTATAAATATTACAATATTTCACAT
>20140413018
TGTTTCACATTTACATATATGTACTTATTACATATATTTATTGAATGACATAACAGTACATGATATGATATATATATATATGTATTATCACCATTAAGTAATATTAAACACTCAAGTAACCATTCCAATAGCTAAGTACATAGGCTAACAGTGATTAATCAATAAAAATAGAAAGGGTAAATATTAATGCAGTAACCATCACTCAACACTAAACTAAATAGTAATGATATACCAAGTAATCCGCATCCCGTTCAATTGATAGAAATTAATGTAGTAAGAACCTACCAACCTGTGATTTCTAAATGATAACGGTTATTGAAGGTGAGGGACAACAATTGTGGGGGTTTCACTCAGTGAATTATTCCTGGCATCTGGTTCCTACTTCAGGGCCATTAATCGGTTCACTCCCCACACTTTCATCGACGCTTGCATAAGTTAATGGTGTGAATACATACTCCTCGTTACCCAGCATGCCGGGCGTTCTCTCCAGCGGGTAAGGGGTTCTCTTTTTTATTTTCCTTTCACTTGGCATATCAGAGTGCACACGGTAATAGTTGATAAGGTTGAACATTTCCTCGCCTGAAAGAAATAGTATTCGTGGTGAAAAGATATTACAAGAATAACCACATATTAGGATATCAAGAGCATAAGGTGTAATTCCTCTCGAAACATCTCTGTCATTTCCCCCTCGGCTTTTGCGCGTAAAACCCCCCTACCCCCCAAAACTCCTAAGATCGCTGTTATTCCTGAAAACCCCCCGGAAACAGGAAAGCCTCTAGAAGTTTTTTTGTCCCAAAATGTGTGTGTATAAATATTACAATATTTCACAT
>20140413019
TGTTTCACATTTACATATATGTACTTATTACATATATTTATTGAATGACATAACAGTACATGATATGATATATATATATGTATTATCACCATTAAGTAATATTAAACATTCAAGTAACCATTCCAATAATTAAGTACATAGGCTAACAGTGATTAATCAATAAAAATAGAAAGGGTAAATATTAATGCAGTAACCATCACTCAACACTAAACTAAATAGTAATGATATACCAAGTAATCCGCATCCCGTTCAATTGATAGAAATTAATGTAGTAAGAACCTACCAACCTGTGATTTCTAAATGATAACGGTTATTGAAGGTGAGGGACAACAATTGTGGGGGTTTCACTCAGTGAATTATTCCTGGCATCTGGTTCCTACTTCAGGGCCATTAATCGGTTCATTCCCCACACTTTCATCGACGCTTGCATAAGTTAATGGTGTGAATACATACTCCTCGTTACCCAGCATGCCGGGCGTTCTCTCCAGCGGGTAAGGGGTTCTCTTTTTTATTTTCCTTTCACTTGGCATATCAGAGTGCACACGGTAATAGTTGATAAGGTTGAACATTTCCTCGCCTGAAAGAAATAGTATTCGTGGTGAAAAGATATTACAAGAATAACCACATATTAGGATATCAAGAGCATAAGGTGTAATTCCTCTCGAAACATCTCTGTCATTTCCCCCTCGGCTTTTGCGCGTAAAACCCCCCTACCCCCCAAAACTCCTAAGATCGCTGTTATTCCTGAAAACCCCCCGGAAACAGGAAAGCCTCTAGAAGTTTTTTTGTCCCAAAATGTGTGTGTATAAATATTACAATATTTCACAT
>20140413020
TGTTTCACATTTACATATATGTACTTATTACATATATTTATTGAATGACATAACAGTACATGATATGATATATATATATGTATTATCACCATTAAGTAATATTAAACATTCAAGTAACCATTCCAATAGTTAAGTACATAGGCTAACAGTGATTAATCAATAAAAATAGAAAGGGTAAATATTAATGCAGTAACCATCACTCAACACTAAACTAAATAGTAATGATATACCAAGTAATCCGCATCCCGTTCAATTGATAGAAATTAATGTAGTAAGAACCTACCAACCTGTGATTTCTAAATGATAACGGTTATTGAAGGTGAGGGACAACAATTGTGGGGGTTTCACTCAGTGAATTATTCCTGGCATCTGGTTCCTACTTCAGGGCCATTAATCGGTTCATTCCCCACACTTTCATCGACGCTTGCATAAGTTAATGGTGTGAATACATACTCCTCGTTACCCAGCATGCCGGGCGTTCTCTCCAGCGGGTAAGGGGTTCTCTTTTTTATTTTCCTTTCACTTGGCATATCAGAGTGCACACGGTAATAGTTGATAAGGTTGAACATTTCCTCGCCTGAAAGAAATAGTATTCGTGGTGAAAAGATATTACAAGAATAACCACATATTAGGATATCAAGAGCATAAGGTGTAATTCCTCTCGAAACATCTCTGTCATTTCCCCCTCGGCTTTTGCGCGTAAAACCCCCCTACCCCCCAAAACTCCTAAGATCGCTGTTATTCCTGAAAACCCCCCGGAAACAGGAAAGCCTCTAGAAGTTTTTTTGTCCCAAAATGTGTGTGTATAAATATTACAATATTTCACAT
>20140413021
TGTTTCACATTTACATATATGTACTTATTACATATATTTATTGAATGACATAACAGTACATGATATGATATATATATATGTATTATCACCATTAAGTAATATTAAACATTCAAGTAACCATTCCAATAGTTAAGTACATAGGCTAACAGTGATTAATCAATAAAAATAGAAAGGGTAAATATTAATGCAGTAACCATCACTCAACACTAAACTAAATAGTAATGATATACCAAGTAATCCGCATCCCGTTCAATTGATAGAAATTAATGTAGTAAGAACCTACCAACCTGTGATTTCTAAATGATAACGGTTATTGAAGGTGAGGGACAACAATTGTGGGGGTTTCACTCAGTGAATTATTCCTGGCATCTGGTTCCTACTTCAGGGCCATTAATCGGTTCATTCCCCACACTTTCATCGACGCTTGCATAAGTTAATGGTGTGAATACATACTCCTCGTTACCCAGCATGCCGGGCGTTCTCTCCAGCGGGTAAGGGGTTCTCTTTTTTATTTTCCTTTCACTTGGCATATCAGAGTGCACACGGTAATAGTTGATAAGGTTGAACATTTCCTCGCCTGAAAGAAATAGTATTCGTGGTGAAAAGATATTACAAGAATAACCACATATTAGGATATCAAGAGCATAAGGTGTAATTCCTCTCGAAACATCTCTGTCATTTCCCCCTCGGCTTTTGCGCGTAAAACCCCCCTACCCCCCAAAACTCCTAAGATCGCTGTTATTCCTGAAAACCCCCCGGAAACAGGAAAGCCTCTAGAAGTTTTTTTGTCCCAAAATGTGTGTGTATAAATATTACAATATTTCACAT
>20140413022
TGTTTCACATTTACATATATGTACTTATTACATATATTTATTGAATGACATAACAGTACATGATATGATATATATATATATGTATTATCACCATTAAGTAATATTAAACACTCAAGTAACCATTCCAATAGTTAAGTACATAGGCTAACAGTGATTAATCAATAAAAATAGAAAGGGTAAATATTAATGCAGTAACCATCACTCAACACTAAACTAAATAGTAATGATATACCAAGTAATCCGCATCCCGTTCAATTGATAGAAATTAATGTAGTAAGAACCTACCAACCTGTGATTTCTAAATGATAACGGTTATTGAAGGTGAGGGACAACAATTGTGGGGGTTTCACTCAGTGAATTATTCCTGGCATCTGGTTCCTACTTCAGGGCCATTAATCGGTTCACTCCCCACACTTTCATCGACGCTTGCATAAGTTAATGGTGTGAATACATACTCCTCGTTACCCAGCATGCCGGGCGTTCTCTCCAGCGGGTAAGGGGTTCTCTTTTTTATTTTCCTTTCACTTGGCATATCAGAGTGCACACGGTAATAGTTGATAAGGTTGAACATTTCCTCGCCTGAAAGAAATAGTATTCGTGGTGAAAAGATATTACAAGAATAACCACATATTAGGATATCAAGAGCATAAGGTGTAATTCCTCTCGAAACATCTCTGTCATTTCCCCCTCGGCTTTTGCGCGTAAAACCCCCCTACCCCCCAAAACTCCTAAGATCGCTGTTATTCCTGAAAACCCCCCGGAAACAGGAAAGCCTCTAGAAGTTTTTTTGTCCCAAAATGTGTGTGTATAAATATTACAATATTTCACAT
>20140413023
TGTTTCACATTTACATATATGTACTTATTACATATATTTATTGAATGACATAACAGTACATGATATGATATATATATATATGTATTATCACCATTAAGTAATATTAAACATTCAAGTAACCATTCCAATAATTAAGTACATAGGCTAACAGTGATTAATCAATAAAAATAGAAAGGGTAAATATTAATGCAGTAACCATCACTCAACACTAAACTAAATAGTAATGATATACCAAGTAATCCGCATCCCGTTCAATTGATAGAAATTAATGTAGTAAGAACCTACCAACCTGTGATTTCTAAATGATAACGGTTATTGAAGGTGAGGGACAACAATTGTGGGGGTTTCACTCAGTGAATTATTCCTGGCATCTGGTTCCTACTTCAGGGCCATTAATCGGTTCATTCCCCACACTTTCATCGACGCTTGCATAAGTTAATGGTGTGAATACATACTCCTCGTTACCCAGCATGCCGGGCGTTCTCTCCAGCGGGTAAGGGGTTCTCTTTTTTATTTTCCTTTCACTTGGCATATCAGAGTGCACACGGTAATAGTTGATAAGGTTGAACATTTCCTCGCCTGAAAGAAATAGTATTCGTGGTGAAAAGATATTACAAGAATAACCACATATTAGGATATCAAGAGCATAAGGTGTAATTCCTCTCGAAACATCTCTGTCATTTCCCCCTCGGCTTTTGCGCGTAAAACCCCCCTACCCCCCAAAACTCCTAAGATCGCTGTTATTCCTGAAAACCCCCCGGAAACAGGAAAGCCTCTAGAAGTTTTTTTGTCCCAAAATGTGTGTGTATAAATATTACAATATTTCACAT
>20140413024
TGTTTCACATTTACATATATGTACTTATTACATATATTTATTGAATGACATAACAGTACATGATATGATATATATATATGTATTATCACCATTAAGTAATATTAAACATTCAAGTAACCATTCCAATAGTTAAGTACATAGGCTAACAGTGATTAATCAATAAAAATAGAAAGGGTAAATATTAATGCAGTAACCATCACTCAACACTAAACTAAATAGTAATGATATACCAAGTAATCCGCATCCCGTTCAATTGATAGAAATTAATGTAGTAAGAACCTACCAACCTGTGATTTCTAAATGATAACGGTTATTGAAGGTGAGGGACAACAATTGTGGGGGTTTCACTCAGTGAATTATTCCTGGCATCTGGTTCCTACTTCAGGGCCATTAATCGGTTCATTCCCCACACTTTCATCGACGCTTGCATAAGTTAATGGTGTGAATACATACTCCTCGTTACCCAGCATGCCGGGCGTTCTCTCCAGCGGGTAAGGGGTTCTCTTTTTTATTTTCCTTTCACTTGGCATATCAGAGTGCACACGGTAATAGTTGATAAGGTTGAACATTTCCTCGCCTGAAAGAAATAGTATTCGTGGTGAAAAGATATTACAAGAATAACCACATATTAGGATATCAAGAGCATAAGGTGTAATTCCTCTCGAAACATCTCTGTCATTTCCCCCTCGGCTTTTGCGCGTAAAACCCCCCTACCCCCCAAAACTCCTAAGATCGCTGTTATTCCTGAAAACCCCCCGGAAACAGGAAAGCCTCTAGAAGTTTTTTTGTTCCAAAATGTGTGTGTATAAATATTACAATATTTCACAT
>20140413025
TGTTTCACATTTACATATATGTACTTATTACATATATTTATTGAATGACATAACAGTACATGATATGATATATATATATGTATTATCACCATTAAGTAATATTAAACATTCAAGTAACCATTCCAATAATTAAGTACATAGGCTAACAGTGATTAATCAATAAAAATAGAAAGGGTAAATATTAATGCAGTAACCATCACTCAACACTAGACTAAATAGTAATGATATACCAAGTAATCCACATCCCGTTCAATTGATAGAAATTAATGTAGTAAGAACCTACCAACCTGTGATTTCTAAATGATAACGGTTATTGAAGGTGAGGGACAACAATTGTGGGGGTTTCACTCAGTGAATTATTCCTGGCATCTGGTTCCTACTTCAGGGCCATTAATCGGTTCATTCCCCACACTTTCATCGACGCTTGCATAAGTTAATGGTGTGAATACATACTCCTCGTTACCCAGCATGCCGGGCGTTCTCTCCAGCGGGTAAGGGGTTCTCTTTTTTTTTTTCCTTTCACTTGGCATATCAGAGTGCACACGGTAATAGTTGATAAGGTTGAACATTTCCTCGCCTGAAAGAAATAGTATTCGTGGTGAAAAGATATTACAAGAATAACCACATATTAGGATATCAAGAGCATAAGGTGTAATTCCTCTCGAAACATCTCTGTCATTTCCCCCTCGGCTTTTGCGCGTAAAACCCCCCTACCCCCCAAAACTCCTAAGATCGCTGTTATTCCTGAAAACCCCCCGGAAACAGGAAAGCCTCTAGAAGTTTTTTTGTCCCAAAATGTGTGTGTATAAATATTACAATATTTCACAT
>20140512032
TGTTTCACATTTACATATATGTACTTATTACATATATTTATTGAATGACATAACAGTACATGATATAATATATATATATGTATTATCACCATTAAGTAATATTAAACATTCAAGTAACCATTCCAATAACTAAGTACATAGGCTAACAGTGATTAATCAATAAAAATAGAAAGGGTAAATATTAATGCAGTAACCATCACTCAACACTAAACTAAATAGTAATGATATACCAAGTAATCCGCATCCCGTTCAATTGATAGAAATTAATGTAGTAAGAACCTACCAACCTGTGATTTCTAAATGATAACGGTTATTGAAGGTGAGGGACAACAATTGTGGGGGTTTCACTCAGTGAATTATTCCTGGCATCTGGTTCCTACTTCAGGGCCATTAATCGGTTCATTCCCCACACTTTCATCGACGCTTGCATAAGTTAATGGTGTGAATACATACTCCTCGTTACCCAGCATGCCGGGCGTTCTCTCCAGCGGGTAAGGGGTTCTCTTTTTTATTTTCCTTTCACTTGGCATATCAGAGTGCACACGGTAATAGTTGATAAGGTTGAACATTTCCTCGCCTGAAAGAAATAGTATTCGTGGTGAAAAGATATTACAAGAATAACCACATATTAGGATATCAAGAGCATAAGGTGTAATTCCTCTCGAAACATCTCTGTCATTTCCCCCTCGGCTTTTGCGCGTAAAACCCCCCTACCCCCCAAAACTCCTAAGATCGCTGTTATTCCTGAAAACCCCCCGGAAACAGGAAAGCCTCTAGAAGTTTTTTTGTCCCAAAATGTGTGTGTATAAATATTACAATATTTCACAT
>20140512033
TGTTTCACATTTACATATATGTACTTATTACATATATTTATTGAATGACATAACAGTACATGATATGATATATATATATGTATTATCACCATTAAGTAATATTAAACATTCAAGTAACCATTCCAATAGTTAAGTACATAGGCTAACAGTGATTAATCAATAAAAATAGAAAGGGTAAATATTAATGCAGTAACCATCACTCAACACTAAACTAAATAGTAATGATATACCAAGTAATCCGCATCCCGTTCAATTGATAGAAATTAATGTAGTAAGAACCTACCAACCTGTGATTTCTAAATGATAACGGTTATTGAAGGTGAGGGACAACAATTGTGGGGGTTTCACTCAGTGAATTATTCCTGGCATCTGGTTCCTACTTCAGGGCCATTAATCGGTTCATTCCCCACACTTTCATCGACGCTTGCATAAGTTAATGGTGTGAATACATACTCCTCGTTACCCAGCATGCCGGGCGTTCTCTCCAGCGGGTAAGGGGTTCTCTTTTTTATTTTCCTTTCACTTGGCATATCAGAGTGCACACGGTAATAGTTGATAAGGTTGAACATTTCCTCGCCTGAAAGAAATAGTATTCGTGGTGAAAAGATATTACAAGAATAACCACATATTAGGATATCAAGAGCATAAGGTGTAATTCCTCTCGAAACATCTCTGTCATTTCCCCCTCGGCTTTTGCGCGTAAAACCCCCCTACCCCCCAAAACTCCTAAGATCGCTGTTATTCCTGAAAACCCCCCGGAAACAGGAAAGCCTCTAGAAGTTTTTTTGTCCCAAAATGTGTGTGTATAAATATTACAATATTTCACAT
>20140512034
TGTTTCACATTTACATATATGTACTTATTACATATATTTATTGAATGACATAACAGTACATGATATAATATATATATATGTATTATCACCATTAAGTAATATTAAACATTCAAGTAACCATTCCAATAACTAAGTACATAGGCTAACAGTGATTAATCAATAAAAATAGAAAAGGTAAATATTAATGCAGTAACCATCACTCAACACTAAACTAAATAGTAATGATATACCAAGTAATCCGCATCCCGTTCAATTGATAGAAATTAATGTAGTAAGAACCTACCAACCTGTGATTTCTAAATGATAACGGTTATTGAAGGTGAGGGACAACAATTGTGGGGGTTTCACTCAGTGAATTATTCCTGGCATCTGGTTCCTACTTCAGGGCCATTAATCGGTTCATTCCCCACACTTTCATCGACGCTTGCATAAGTTAATGGTGTGAATACATACTCCTCGTTACCCAGCATGCCGGGCGTTCTCTCCAGCGGGTAAGGGGTTCTCTTTTTTATTTTCCTTTCACTTGGCATATCAGAGTGCACACGGTAATAGTTGATAAGGTTGAACATTTCCTCGCCTGAAAGAAATAGTATTCGTGGTGAAAAGATATTACAAGAATAACCACATATTAGGATATCAAGAGCATAAGGTGTAATTCCTCTCGAAACATCTCTGTCATTTCCCCCTCGGCTTTTGCGCGTAAAACCCCCCTACCCCCCAAAACTCCTAAGATCGCTGTTATTCCTGAAAACCCCCCGGAAACAGGAAAGCCTCTAGAAGTTTTTTTGTCCCAAAATGTGTGTGTATAAATATTACAATATTTCACAT
>20140512035
TGTTTCACATTTACATATATGTACTTATTACATATATTTATTGAATGACATAACAGTACATGATATGATATATATATATGTATTATCACCATTAAGTAATATTAAACATTCAAGTAACCATTCCAATAATTAAGTACATAGGCTAACAGTGATTAATCAATAAAAATAGAAAGGGTAAATATTAATGCAGTAACCATCACTCAACACTAAACTAAATAGTAATGATATACCAAGTAATCCGCATCCCGTTCAATTGATAGAAATTAATGTAGTAAGAACCTACCAACCTGTGATTTCTAAATGATAACGGTTATTGAAGGTGAGGGACAACAATTGTGGGGGTTTCACTCAGTGAATTATTCCTGGCATCTGGTTCCTACTTCAGGGCCATTAATCGGTTCATTCCCCACACTTTCATCGACGCTTGCATAAGTTAATGGTGTGAATACATACTCCTCGTTACCCAGCATGCCGGGCGTTCTCTCCAGCGGGTAAGGGGTTCTCTTTTTTATTTTCCTTTCACTTGGCATATCAGAGTGCACACGGTAATAGTTGATAAGGTTGAACATTTCCTCGCCTGAAAGAAATAGTATTCGTGGTGAAAAGATATTACAAGAATAACCACATATTAGGATATCAAGAGCATAAGGTGTAATTCCTCTCGAAACATCTCTGTCATTTCCCCCTCGGCTTTTGCGCGTAAAACCCCCCTACCCCCCAAAACTCCTAAGATCGCTGTTATTCCTGAAAACCCCCCGGAAACAGGAAAGCCTCTAGAAGTTTTTTTGTCCCAAAATGTGTGTGTATAAATATTACAATATTTCACAT
>20140512036
TGTTTCACATTTACATATATGTACTTATTACATATATTTATTGAATGACATAACAGTACATGATATGATATATATATATATGTATTATCACCATTAAGTAATATTAAACACTCAAGTAACCATTCCAATAACTAAGTACATAGGCTAACAGTGATTAATCAATAAAAATAGAAAGGGTAAATATTAATGCAGTAACCATCACTCAACACTAAACTAAATAGTAATGATATACCAAGTAATCCGCATCCCGTTCAATTGATAGAAATTAATGTAGTAAGAACCTACCAACCTGTGATTTCTAAATGATAACGGTTATTGAAGGTGAGGGACAACAATTGTGGGGGTTTCACTCAGTGAATTATTCCTGGCATCTGGTTCCTACTTCAGGGCCATTAATCGGTTCACTCCCCACACTTTCATCGACGCTTGCATAAGTTAATGGTGTGAATACATACTCCTCGTTACCCAGCATGCCGGGCGTTCTCTCCAGCGGGTAAGGGGTTCTCTTTTTTATTTTCCTTTCACTTGGCATATCAGAGTGCACACGGTAATAGTTGATAAGGTTGAACATTTCCTCGCCTGAAAGAAATAGTATTCGTGGTGAAAAGATATTACAAGAATAACCACATATTAGGATATCAAGAGCATAAGGTGTAATTCCTCTCGAAACATCTCTGTCATTTCCCCCTCGGCTTTTGCGCGTAAAACCCCCCTACCCCCCAAAACTCCTAAGATCGCTGTTATTCCTGAAAACCCCCCGGAAACAGGAAAGCCTCTAGAAGTTTTTTTGTCCCAAAATGTGTGTGTATAAATATTACAATATTTCACAT
>20140512037
TGTTTCACATTTACATATATGTACTTATTACATATATTTATTGAATGACATAACAGTACATGATATGATATATATATATATGTATTATCACCATTAAGTAATATTAAACACTCAAGTAACCATTCCAATAGTTAAGTACATAGGCTAATAGTGATTAATCAATAAAAATAGAAAGGGTAAATATTAATGCAGTAACCATCACTCAACACTAAACTAAATAGTAATGATATACCAAGTAATCCGCATCCCGTTCAATTGATAGAAATTAATGTAGTAAGAACCTACCAACCTGTGATTTCTAAATGATAACGGTTATTGAAGGTGAGGGACAACAATTGTGGGGGTTTCACTCAGTGAATTATTCCTGGCATCTGGTTCCTACTTCAGGGCCATTAATCGGTTCATTCCCCACACTTTCATCGACGCTTGCATAAGTTAATGGTGTGAATACATACTCCTCGTTACCCAGCATGCCGGGCGTTCTCTCCAGCGGGTAAGGGGTTCTCTTTTTTATTTTCCTTTCACTTGGCATATCAGAGTGCACACGGTAATAGTTGATAAGGTTGAACATTTCCTCGCCTGAAAGAAATAGTATTCGTGGTGAAAAGATATTACAAGAATAACCACATATTAGGATATCAAGAGCATAAGGTGTAATTCCTCTCGAAACATCTCTGTCATTTCCCCCTCGGCTTTTGCGCGTAAAACCCCCCTACCCCCCAAAACTCCTAAGATCGCTGTTATTCCTGAAAACCCCCCGGAAACAGGAAAGCCTCTAGAAGTTTTTTTGTCCCAAAATGTGTGTGTATAAATATTACAATATTTCACAT
>20140512038
TGTTTCACATTTACATATATGTACTTATTACATATATTTATTGAATGACATAACAGTACATGATATGATATATATATATGTATTATCACCATTAAGTAATATTAAACATTCAAGTAACCATTCCAATAGTTAAGTACATAGGCTAACAGTGATTAATCAATAAAAATAGAAAGGGTAAATATTAATGCAGTAACCATCACTCAACACTAAACTAAATAGTAATGATATACCAAGTAATCCGCATCCCGTTCAATTGATAGAAATTAATGTAGTAAGAACCTACCAACCTGTGATTTCTAAATGATAACGGTTATTGAAGGTGAGGGACAACAATTGTGGGGGTTTCACTCAGTGAATTATTCCTGGCATCTGGTTCCTACTTCAGGGCCATTAATCGGTTCATTCCCCACACTTTCATCGACGCTTGCATAAGTTAATGGTGTGAATACATACTCCTCGTTACCCAGCATGCCGGGCGTTCTCTCCAGCGGGTAAGGGGTTCTCTTTTTTATTTTCCTTTCACTTGGCATATCAGAGTGCACACGGTAATAGTTGATAAGGTTGAACATTTCCTCGCCTGAAAGAAATAGTATTCGTGGTGAAAAGATATTACAAGAATAACCACATATTAGGATATCAAGAGCATAAGGTGTAATTCCTCTCGAAACATCTCTGTCATTTCCCCCTCGGCTTTTGCGCGTAAAACCCCCCTACCCCCCAAAACTCCTAAGATCGCTGTTATTCCTGAAAACCCCCCGGAAACAGGAAAGCCTCTAGAAGTTTTTTTGTCCCAAAATGTGTGTGTATAAATATTACAATATTTCACAT
>20140512039
TGTTTCACATTTACATATATGTATTTATTACATATATTTATTGAATGACATAACAGTACATGATATAATATATATATATATGTATTATCACCATTAAGTAATATTAAACATTCAAGTAACCATTCCAATAACTAAGTACATAGGCTAACAGTGATTAATCAATAAAAATAGAAAGGGTAAATATTAATGCAGTAACCATCACTCAACACTAAACTAAATAGTAATGATATACCAAGTAATCCGCATCCCGTTCAATTGATAGAAATTAATGTAGTAAGAACCTACCAACCTGTGATTTCTAAATGATAACGGTTATTGAAGGTGAGGGACAACAATTGTGGGGGTTTCACTCAGTGAATTATTCCTGGCATCTGGTTCCTACTTCAGGGCCATTAATCGGTTCATTCCCCACACTTTCATCGACGCTTGCATAAGTTAATGGTGTGAATACATACTCCTCGTTACCCAGCATGCCGGGCGTTCTCTCCAGCGGGTAAGGGGTTCTCTTTTTTATTTTCCTTTCACTTGGCATATCAGAGTGCACACGGTAATAGTTGATAAGGTTGAACATTTCCTCGCCTGAAAGAAATAGTATTCGTGGTGAAAAGATATTACAAGAATAACCACATATTAGGATATCAAGAGCATAAGGTGTAATTCCTCTCGAAACATCTCTGTCATTTCCCCCTCGGCTTTTGCGCGTAAAACCCCCCTACCCCCCAAAACTCCTAAGATCGCTGTTATTCCTGAAAACCCCCCGGAAACAGGAAAGCCTCTAGAAGTTTTTTTGTCCCAAAATGTGTGTGTATAAATATTACAATATTTCACAT
>20140512040
TGTTTCACATTTACATATATGTACTTATTACATATATTTATTGAATGACATAACAGTACATGATATGATATATATATATGTATTATCACCATTAAGTAATATTAAACATTCAAGTAACCATTCCAATAATTAAGTACATAGGCTAACAGTGATTAATCAATAAAAATAGAAAGGGTAAATATTAATGCAGTAACCATCACTCAACACTAAACTAAATAGTAATGATATACCAAGTAATCCGCATCCCGTTCAATTGATAGAAATTAATGTAGTAAGAACCTACCAACCTGTGATTTCTAAATGATAACGGTTATTGAAGGTGAGGGACAACAATTGTGGGGGTTTCACTCAGTGAATTATTCCTGGCATCTGGTTCCTACTTCAGGGCCATTAATCGGTTCATTCCCCACACTTTCATCGACGCTTGCATAAGTTAATGGTGTGAATACATACTCCTCGTTACCCAGCATGCCGGGCGTTCTCTCCAGCGGGTAAGGGGTTCTCTTTTTTATTTTCCTTTCACTTGGCATATCAGAGTGCACACGGTAATAGTTGATAAGGTTGAACATTTCCTCGCCTGAAAGAAATAGTATTCGTGGTGAAAAGATATTACAAGAATAACCACATATTAGGATATCAAGAGCATAAGGTGTAATTCCTCTCGAAACATCTCTGTCATTTCCCCCTCGGCTTTTGCGCGTAAAACCCCCCTACCCCCCAAAACTCCTAAGATCGCTGTTATTCCTGAAAACCCCCCGGAAACAGGAAAGCCTCTAGAAGTTTTTTTGTCCCAAAATGTGTGTGTATAAATATTACAATATTTCACAT
>20140512041
TGTTTCACATTTACATATATGTACTTATTACATATATTTATTGAATGACATAACAGTACATGATATAATATATATATATGTATTATCACCATTAAGTAATATTAAACATTCAAGTAACCATTCCAATAACTAAGTACATAGGCTAACAGTGATTAATCAATAAAAATAGAAAGGGTAAATATTAATGCAGTAACCATCACTCAACACTAAACTAAATAGTAATGATATACCAAGTAATCCGCATCCCGTTCAATTGATAGAAATTAATGTAGTAAGAACCTACCAACCTGTGATTTCTAAATGATAACGGTTATTGAAGGTGAGGGACAACAATTGTGGGGGTTTCACTCAGTGAATTATTCCTGGCATCTGGTTCCTACTTCAGGGCCATTAATCGGTTCATTCCCCACACTTTCATCGACGCTTGCATAAGTTAATGGTGTGAATACATACTCCTCGTTACCCAGCATGCCGGGCGTTCTCTCCAGCGGGTAAGGGGTTCTCTTTTTTATTTTCCTTTCACTTGGCATATCAGAGTGCACACGGTAATAGTTGATAAGGTTGAACATTTCCTCGCCTGAAAGAAATAGTATTCGTGGTGAAAAGATATTACAAGAATAACCACATATTAGGATATCAAGAGCATAAGGTGTAATTCCTCTCGAAACATCTCTGTCATTTCCCCCTCGGCTTTTGCGCGTAAAACCCCCCTACCCCCCAAAACTCCTAAGATCGCTGTTATTCCTGAAAACCCCCCGGAAACAGGAAAGCCTCTAGAAGTTTTTTTGTCCCAAAATGTGTGTGTATAAATATTACAATATTTCACAT
>20140512042
TGTTTCACATTTACATATATGTACTTATTACATATATTTATTGAATGACATAACAGTACATGATATGATATATATATATATGTATTATCACCATTAAGTAATATTAAACATTCAAGTAACCATTCCAATAATTAAGTACATAGGCTAACAGTGATTAATCAATAAAAATAGAAAGGGTAAATATTAATGCAGTAACCATCACTCAACACTAAACTAAATAGTAATGATATACCAAGTAATCCACATCCCGTTCAATTGATAGAAATTAATGTAGTAAGAACCTACCAACCTGTGATTTCTAAATGATAACGGTTATTGAAGGTGAGGGACAACAATTGTGGGGGTTTCACTCAGTGAATTATTCCTGGCATCTGGTTCCTACTTCAGGGCCATTAATCGGTTCATTCCCCACACTTTCATCGACGCTTGCATAAGTTAATGGTGTGAATACATACTCCTCGTTACCCAGCATGCCGGGCGTTCTCTCCAGCGGGTAAGGGGTTCTCTTTTTTATTTTCCTTTCACTTGGCATATCAGAGTGCACACGGTAATAGTTGATAAGGTTGAACATTTCCTCGCCTGAAAGAAATAGTATTCGTGGTGAAAAGATATTACAAGAATAACCACATATTAGGATATCAAGAGCATAAGGTGTAATTCCTCTCGAAACATCTCTGTCATTTCCCCCTCGGCTTTTGCGCGTAAAACCCCCCTACCCCCCAAAACTCCTAAGATCGCTGTTATTCCTGAAAACCCCCCGGAAACAGGAAAGCCTCTAGAAGTTTTTTTGTCCCAAAATGTGTGTGTATAAATATTACAATATTTCACAT
>20140512043
TGTTTCACATTTACATATATGTACTTATTACATATATTTATTGAATGACATAACAGTACATGATATGATATATATATATGTATTATCACCATTAAGTAATATTAAACATTCAAGTAACCATTCCAATAGTTAAGTACATAGGCTAACAGTGATTAATCAATAAAAATAGAAAGGGTAAATATTAATGCAGTAACCATCACTCAACACTAAACTAAATAGTAATGATATACCAAGTAATCCGCATCCCGTTCAATTGATAGAAATTAATGTAGTAAGAACCTACCAACCTGTGATTTCTAAATGATAACGGTTATTGAAGGTGAGGGACAACAATTGTGGGGGTTTCACTCAGTGAATTATTCCTGGCATCTGGTTCCTACTTCAGGGCCATTAATCGGTTCATTCCCCACACTTTCATCGACGCTTGCATAAGTTAATGGTGTGAATACATACTCCTCGTTACCCAGCATGCCGGGCGTTCTCTCCAGCGGGTAAGGGGTTCTCTTTTTTATTTTCCTTTCACTTGGCATATCAGAGTGCACACGGTAATAGTTGATAAGGTTGAACATTTCCTCGCCTGAAAGAAATAGTATTCGTGGTGAAAAGATATTACAAGAATAACCACATATTAGGATATCAAGAGCATAAGGTGTAATTCCTCTCGAAACATCTCTGTCATTTCCCCCTCGGCTTTTGCGCGTAAAACCCCCCTACCCCCCAAAACTCCTAAGATCGCTGTTATTCCTGAAAACCCCCCGGAAACAGGAAAGCCTCTAGAAGTTTTTTTGTCCCAAAATGTGTGTGTATAAATATTACAATATTTCACAT
>20140512044
TGTTTCACATTTACATATATGTACTTATTACATATATTTATTGAATGACATAACAGTACATGATATAATATATATATATATGTATTATCACCATTAAGTAATATTAAACATTCAAGTAACCATTCCAATAGTTAAGTACATAGGCTAACAGTGATTAATCAATAAAAATAGAAAGGGTAAATATTAATGCAGTAACCATCACTCAACACTAAACTAAATAGTAATGATATACCAAGTAATCCGCATCCCGTTCAATTGATAGAAATTAATGTAGTAAGAACCTACCAACCTGTGATTTCTAAATGATAACGGTTATTGAAGGTGAGGGACAACAATTGTGGGGGTTTCACTCAGTGAATTATTCCTGGCATCTGGTTCCTACTTCAGGGCCATTAATCGGTTCATTCCCCACACTTTCATCGACGCTTGCATAAGTTAATGGTGTGAATACATACTCCTCGTTACCCAGCATGCCGGGCGTTCTCTCCAGCGGGTAAGGGGTTCTCTTTTTTATTTTCCTTTCACTTGGCATATCAGAGTGCACACGGTAATAGTTGATAAGGTTGAACATTTCCTCGCCTGAAAGAAATAGTATTCGTGGTGAAAAGATATTACAAGAATAACCACATATTAGGATATCAAGAGCATAAGGTGTAATTCCTCTCGAAACATCTCTGTCATTTCCCCCTCGGCTTTTGCGCGTAAAACCCCCCTACCCCCCAAAACTCCTAAGATCGCTGTTATTCCTGAAAACCCCCCGGAAACAGGAAAGCCTCTAGAAGTTTTTTTGTCCCAAAATGTGTGTGTATAAATATTACAATATTTCACAT
>20140512045
TGTTTCACATTTACATATATGTACTTATTACATATATTTATTGAATGACATAACAGTACATGATATAATATATATATATATGTATTATCACCATTAAGTAATATTAAACATTCAAGTAACCATTCCAATAACTAAGTACATAGGCTAACAGTGATTAATCAATAAAAATAGAAAGGGTAAATATTAATGCAGTAACCATCACTCAACACTAAACTAAATAGTAATGATATACCAAGTAATCCGCATCCCGTTCAATTGATAGAAATTAATGTAGTAAGAACCTACCAACCTGTGATTTCTAAATGATAACGGTTATTGAAGGTGAGGGACAACAATTGTGGGGGTTTCACTCAGTGAATTATTCCTGGCATCTGGTTCCTACTTCAGGGCCATTAATCGGTTCATTCCCCACACTTTCATCGACGCTTGCATAAGTTAATGGTGTGAATACATACTCCTCGTTACCCAGCATGCCGGGCGTTCTCTCCAGCGGGTAAGGGGTTCTCTTTTTTATTTTCCTTTCACTTGGCATATCAGAGTGCACACGGTAATAGTTGATAAGGTTGAACATTTCCTCGCCTGAAAGAAATAGTATTCGTGGTGAAAAGATATTACAAGAATAACCACATATTAGGATATCAAGAGCATAAGGTGTAATTCCTCTCGAAACATCTCTGTCATTTCCCCCTCGGCTTTTGCGCGTAAAACCCCCCTACCCCCCAAAACTCCTAAGATCGCTGTTATTCCTGAAAACCCCCCGGAAACAGGAAAGCCTCTAGAAGTTTTTTTGTCCCAAAATGTGTGTGTATAAATATTACAATATTTCACAT
>20140512048
TGTTTCACATTTACATATATGTACTTATTACATATATTTATTGAATGACATAACAGTACATGATATAATATATATATATGTATTATCACCATTAAGTAATATTAAACATTCAAGTAACCATTCCAATAACTAAGTACATAGGCTAACAGTGATTAATCAATAAAAATAGAAAGGGTAAATATTAATGCAGTAACCATCACTCAACACTAAACTAAATAGTAATGATATACCAAGTAATCCGCATCCCGTTCAATTGATAGAAATTAATGTAGTAAGAACCTACCAACCTGTGATTTCTAAATGATAACGGTTATTGAAGGTGAGGGACAACAATTGTGGGGGTTTCACTCAGTGAATTATTCCTGGCATCTGGTTCCTACTTCAGGGCCATTAATCGGTTCATTCCCCACACTTTCATCGACGCTTGCATAAGTTAATGGTGTGAATACATACTCCTCGTTACCCAGCATGCCGGGCGTTCTCTCCAGCGGGTAAGGGGTTCTCTTTTTTATTTTCCTTTCACTTGGCATATCAGAGTGCACACGGTAATAGTTGATAAGGTTGAACATTTCCTCGCCTGAAAGAAATAGTATTCGTGGTGAAAAGATATTACAAGAATAACCACATATTAGGATATCAAGAGCATAAGGTGTAATTCCTCTCGAAACATCTCTGTCATTTCCCCCTCGGCTTTTGCGCGTAAAACCCCCCTACCCCCCAAAACTCCTAAGATCGCTGTTATTCCTGAAAACCCCCCGGAAACAGGAAAGCCTCTAGAAGTTTTTTTGTCCCAAAATGTGTGTGTATAAATATTACAATATTTCACAT
>20140512049
TGTTTCACATTTACATATATGTACTTATTACATATATTTATTGAATGACATAACAGTACATGATATGATATATATATATGTATTATCACCATTAAGTAATATTAAACATTCAGGTAACCATTCCAATAGTTAAGTACATAGGCTAACAGTGATTAATCAATAAAAATAGAAAGGGTAAATATTAATGCAGTAACCATCACTCAACACTAAACTAAATAGTAATGATATACCAAGTAATCCGCATCCCGTTCAATTGATAGAAATTAATGTAGTAAGAACCTACCAACCTGTGATTTCTAAATGATAACGGTTATTGAAGGTGAGGGACAACAATTGTGGGGGTTTCACTCAGTGAATTATTCCTGGCATCTGGTTCCTACTTCAGGGCCATTAATCGGTTCATTCCCCACACTTTCATCGACGCTTGCATAAGTTAATGGTGTGAATACATACTCCTCGTTACCCAGCATGCCGGGCGTTCTCTCCAGCGGGTAAGGGGTTCTCTTTTTTATTTTCCTTTCACTTGGCATATCAGAGTGCACACGGTAATAGTTGATAAGGTTGAACATTTCCTCGCCTGAAAGAAATAGTATTCGTGGTGAAAAGATATTACAAGAATAACCACATATTAGGATATCAAGAGCATAAGGTGTAATTCCTCTCGAAACATCTCTGTCATTTCCCCCTCGGCTTTTGCGCGTAAAACCCCCCTACCCCCCAAAACTCCTAAGATCGCTGTTATTCCTGAAAACCCCCCGGAAACAGGAAAGCCTCTAGAAGTTTTTTTGTCCCAAAATGTGTGTGTATAAATATTACAATATTTCACAT
>20140512050
TGTTTCACATTTACATATATGTACTTATTACATATATTTATTGAATGACATAACAGTACATGATATGATATATATATATATGTATTATCACCATTAAGTAATATTAAACACTCAAGTAACCATTCCAATAGTTAAGTACATAGGCTAACAGTGATTAATCAATAAAAATAGAAAGGGTAAATATTAATGCAGTAACCATCACTCAACACTAAACTAAATAGTAATGATATACCAAGTAATCCGCATCCCGTTCAATTGATAGAAATTAATGTAGTAAGAACCTACCAACCTGTGATTTCTAAATGATAACGGTTATTGAAGGTGAGGGACAACAATTGTGGGGGTTTCACTCAGTGAACTATTCCTGGCATCTGGTTCCTACTTCAGGGCCATTAATCGGTTCACTCCCCACACTTTCATCGACGCTTGCATAAGTTAATGGTGTGAATACATACTCCTCGTTACCCAGCATGCCGGGCGTTCTCTCCAGCGGGTAAGGGGTTCTCTTTTTTATTTTCCTTTCACTTGGCATATCAGAGTGCACACGGTAATAGTTGATAAGGTTGAACATTTCCTCGCCTGAAAGAAATAGTATTCGTGGTGAAAAGATATTACAAGAATAACCACATATTAGGATATCAAGAGCATAAGGTGTAATTCCTCTCGAAACATCTCTGTCATTTCCCCCTCGGCTTTTGCGCGTAAAACCCCCCTACCCCCCAAAACTCCTAAGATCGCTGTTATTCCTGAAAACCCCCCGGAAACAGGAAAGCCTCTAGAAGTTTTTTTGTCCCAAAATGTGTGTGTATAAATATTACAATATTTCACAT
>20140512051
TGTTTCACATTTACATATATGTACTTATTACATATATTTATTGAATGACATAACAGTACATGATATGATATATATATATATGTATTATCACCATTAAGTAATATTAAACACTCAAGTAACCATTCCAATAGTTAAGTACATAGGCTAACAGTGATTAATCAATAAAAATAGAAAGGGTAAATATTAATGCAGTAACCATCACTCAACACTAAACTAAATAGTAATGATATACCAAGTAATCCGCATCCCGTTCAATTGATAGAAATTAATGTAGTAAGAACCTACCAACCTGTGATTTCTAAATGATAACGGTTATTGAAGGTGAGGGACAACAATTGTGGGGGTTTCACTCAGTGAACTATTCCTGGCATCTGGTTCCTACTTCAGGGCCATTAATCGGTTCACTCCCCACACTTTCATCGACGCTTGCATAAGTTAATGGTGTGAATACATACTCCTCGTTACCCAGCATGCCGGGCGTTCTCTCCAGCGGGTAAGGGGTTCTCTTTTTTATTTTCCTTTCACTTGGCATATCAGAGTGCACACGGTAATAGTTGATAAGGTTGAACATTTCCTCGCCTGAAAGAAATAGTATTCGTGGTGAAAAGATATTACAAGAATAACCACATATTAGGATATCAAGAGCATAAGGTGTAATTCCTCTCGAAACATCTCTGTCATTTCCCCCTCGGCTTTTGCGCGTAAAACCCCCCTACCCCCCAAAACTCCTAAGATCGCTGTTATTCCTGAAAACCCCCCGGAAACAGGAAAGCCTCTAGAAGTTTTTTTGTCCCAAAATGTGTGTGTATAAATATTACAATATTTCACAT
>20140512052
TGTTTCACATTTACATATATGTACTTATTACATATATTTATTGAATGACATAACAGTACATGATATGATATATATATATATGTATTATCACCATTAAGTAATATTAAACATTCAAGTAACCATTCCAATAATTAAGTACATAGGCTAACAGTGATTAATCAATAAAAATAGAAAGGGTAAATATTAATGCAGTAACCATCACTCAACACTAAACTAAATAGTAATGATATACCAAGTAATCCGCATCCCGTTCAATTGATAGAAATTAATGTAGTAAGAACCTACCAACCTGTGATTTCTAAATGATAACGGTTATTGAAGGTGAGGGACAACAATTGTGGGGGTTTCACTCAGTGAATTATTCCTGGCATCTGGTTCCTACTTCAGGGCCATTAATCGGTTCATTCCCCACACTTTCATCGACGCTTGCATAAGTTAATGGTGTGAATACATACTCCTCGTTACCCAGCATGCCGGGCGTTCTCTCCAGCGGGTAAGGGGTTCTCTTTTTTATTTTCCTTTCACTTGGCATATCAGAGTGCACACGGTAATAGTTGATAAGGTTGAACATTTCCTCGCCTGAAAGAAATAGTATTCGTGGTGAAAAGATATTACAAGAATAACCACATATTAGGATATCAAGAGCATAAGGTGTAATTCCTCTCGAAACATCTCTGTCATTTCCCCCTCGGCTTTTGCGCGTAAAACCCCCCTACCCCCCAAAACTCCTAAGATCGCTGTTATTCCTGAAAACCCCCCGGAAACAGGAAAGCCTCTAGAAGTTTTTTTGTCCCAAAATGTGTGTGTATAAATATTACAATATTTCACAT
>20140512053
TGTTTCACATTTACATATATGTACTTATTACATATATTTATTGAATGACATAACAGTACATGATATGATATATATATATGTATTATCACCATTAAGTAATATTAAACATTCAAGTAACCATTCCAATAGTTAAGTACATAGGCTAACAGTGATTAATCAATAAAAATAGAAAGAGTAAATATTAATGCAGTAACCATCACTCAACACTAAACTAAATAGTAATGATATACCAAGTAATCCGCATCCCGTTCAATTGATAGAAATTAATGTAGTAAGAACCTACCAACCTGTGATTTCTAAATGATAACGGTTATTGAAGGTGAGGGACAACAATTGTGGGGGTTTCACTCAGTGAATTATTCCTGGCATCTGGTTCCTACTTCAGGGCCATTAATCGGTTCATTCCCCACACTTTCATCGACGCTTGCATAAGTTAATGGTGTGAATACATACTCCTCGTTACCCAGCATGCCGGGCGTTCTCTCCAGCGGGTAAGGGGTTCTCTTTTTTATTTTCCTTTCACTTGGCATATCAGAGTGCACACGGTAATAGTTGATAAGGTTGAACATTTCCTCGCCTGAAAGAAATAGTATTCGTGGTGAAAAGATATTACAAGAATAACCACATATTAGGATATCAAGAGCATAAGGTGTAATTCCTCTCGAAACATCTCTGTCATTTCCCCCTCGGCTTTTGCGCGTTAAACCCCCCTACCCCCCAAAACTCCTAAGATCGCTGTTATTCCTGAAAACCCCCCGGAAACAGGAAAGCCTCTAGAAGTTTTTTTGTCCCAAAATGTGTGTGTATAAATATTACAATATTTCACAT
>20140512054
TGTTTCACATTTACATATATGTACTTATTACATATATTTATTGAATGACATAACAGTACATGATATGATATATATATATGTATTATCACCATTAAGTAATATTAAACATTCAAGTAACCATTCCAATAATTAAGTACATAGGCTAACAGTGATTAATCAATAAAAATAGAAAGGGTAAATATTAATGCAGTAACCATCACTCAACACTAAACTAAATAGTAATGATATACCAAGTAATCCGCATCCCGTTCAATTGATAGAAATTAATGTAGTAAGAACCTACCAACCTGTGATTTCTAAATGATAACGGTTATTGAAGGTGAGGGACAACAATTGTGGGGGTTTCACTCAGTGAATTATTCCTGGCATCTGGTTCCTACTTCAGGGCCATTAATCGGTTCATTCCCCACACTTTCATCGACGCTTGCATAAGTTAATGGTGTGAATACATACTCCTCGTTACCCAGCATGCCGGGCGTTCTCTCCAGCGGGTAAGGGGTTCTCTTTTTTATTTTCCTTTCACTTGGCATATCAGAGTGCACACGGTAATAGTTGATAAGGTTGAACATTTCCTCGCCTGAAAGAAATAGTATTCGTGGTGAAAAGATATTACAAGAATAACCACATATTAGGATATCAAGAGCATAAGGTGTAATTCCTCTCGAAACATCTCTGTCATTTCCCCCTCGGCTTTTGCGCGTAAAACCCCCCTACCCCCCAAAACTCCTAAGATCGCTGTTATTCCTGAAAACCCCCCGGAAACAGGAAAGCCTCTAGAAGTTTTTTTGTCCCAAAATGTGTGTGTATAAATATTACAATATTTCACAT
>20140512055
TGTTTCACATTTACATATATGTACTTATTACATATATTTATTGAATGACATAACAGTACATGATATGATATATATATATGTATTATCACCATTAAGTAATATTAAACATTCAAGTAACCATTCCAATAATTAAGTACATAGGCTAACAGTGATTAATCAATAAAAATAGAAAGGGTAAATATTAATGCAGTAACCATCACTCAACACTAAACTAAATAGTAATGATATACCAAGTAATCCGCATCCCGTTCAATTGATAGAAATTAATGTAGTAAGAACCTACCAACCTGTGATTTCTAAATGATAACGGTTATTGAAGGTGAGGGACAACAATTGTGGGGGTTTCACTCAGTGAATTATTCCTGGCATCTGGTTCCTACTTCAGGGCCATTAATCGGTTCATTCCCCACACTTTCATCGACGCTTGCATAAGTTAATGGTGTGAATACATACTCCTCGTTACCCAGCATGCCGGGCGTTCTCTCCAGCGGGTAAGGGGTTCTCTTTTTTATTTTCCTTTCACTTGGCATATCAGAGTGCACACGGTAATAGTTGATAAGGTTGAACATTTCCTCGCCTGAAAGAAATAGTATTCGTGGTGAAAAGATATTACAAGAATAACCACATATTAGGATATCAAGAGCATAAGGTGTAATTCCTCTCGAAACATCTCTGTCATTTCCCCCTCGGCTTTTGCGCGTAAAACCCCCCTACCCCCCAAAACTCCTAAGATCGCTGTTATTCCTGAAAACCCCCCGGAAACAGGAAAGCCTCTAGAAGTTTTTTTGTCCCAAAATGTGTGTGTATAAATATTACAATATTTCACAT
>20140512057
TGTTTCACATTTACATATATGTACTTATTACATATATTTATTGAATGACATAACAGTACATGATATGATATATATATATGTATTATCACCATTAAGTAATATTAAACATTCAGGTAACCATTCCAATAGTTAAGTACATAGGCTAACAGTGATTAATCAATAAAAATAGAAAGGGTAAATATTAATGCAGTAACCATCACTCAACACTAAACTAAATAGTAATGATATACCAAGTAATCCGCATCCCGTTCAATTGATAGAAATTAATGTAGTAAGAACCTACCAACCTGTGATTTCTAAATGATAACGGTTATTGAAGGTGAGGGACAACAATTGTGGGGGTTTCACTCAGTGAATTATTCCTGGCATCTGGTTCCTACTTCAGGGCCATTAATCGGTTCATTCCCCACACTTTCATCGACGCTTGCATAAGTTAATGGTGTGAATACATACTCCTCGTTACCCAGCATGCCGGGCGTTCTCTCCAGCGGGTAAGGGGTTCTCTTTTTTATTTTCCTTTCACTTGGCATATCAGAGTGCACACGGTAATAGTTGATAAGGTTGAACATTTCCTCGCCTGAAAGAAATAGTATTCGTGGTGAAAAGATATTACAAGAATAACCACATATTAGGATATCAAGAGCATAAGGTGTAATTCCTCTCGAAACATCTCTGTCATTTCCCCCTCGGCTTTTGCGCGTAAAACCCCCCTACCCCCCAAAACTCCTAAGATCGCTGTTATTCCTGAAAACCCCCCGGAAACAGGAAAGCCTCTAGAAGTTTTTTTGTCCCAAAATGTGTGTGTATAAATATTACAATATTTCACAT
>20140512058
TGTTTCACATTTACATATATGTACTTATTACATATATTTATTGAATGACATAACAGTACATGATATGATATATATATATGTATTATCACCATTAAGTAATATTAAACATTCAAGTAACCATTCCAATAATTAGGTACATAGGCTAACAGTGATTAATCAATAAAAATAGAAAGGGTAAATATTAATGCAGTAACCATCACTCAACACTAAACTAAATAGTAATGATATACCAAGTAATCCGCATCCCGTTCAATTGATAGAAATTAATGTAGTAAGAACCTACCAACCTGTGATTTCTAAATGATAACGGTTATTGAAGGTGAGGGACAACAATTGTGGGGGTTTCACTCAGTGAATTATTCCTGGCATCTGGTTCCTACTTCAGGGCCATTAATCGGTTCATTCCCCACACTTTCATCGACGCTTGCATAAGTTAATGGTGTGAATACATACTCCTCGTTACCCAGCATGCCGGGCGTTCTCTCCAGCGGGTAAGGGGTTCTCTTTTTTATTTTCCTTTCACTTGGCATATCAGAGTGCACACGGTAATAGTTGATAAGGTTGAACATTTCCTCGCCTGAAAGAAATAGTATTCGTGGTGAAAAGATATTACAAGAATAACCACATATTAGGATATCAAGAGCATAAGGTGTAATTCCTCTCGAAACATCTCTGTCATTTCCCCCTCGGCTTTTGCGCGTAAAACCCCCCTACCCCCCAAAACTCCTAAGATCGCTGTTATTCCTGAAAACCCCCCGGAAACAGGAAAGCCTCTAGAAGTTTTTTTGTCCCAAAATGTGTGTGTATAAATATTACAATATTTCACAT
>20140512059
TGTTTCACATTTACATATATGTACTTATTACATATATTTATTGAATGACATAACAGTACATGATATGATATATATATATATGTATTATCACCATTAAGTAATATTAAACACTCAAGTAACCATTCCAATAGCTAAGTACATAGGCTAACAGTGATTAATCAATAAAAATAGAAAGGGTAAATATTAATGCAGTAACCATCACTCAACACTAAACTAAATAGTAATGATATACCAAGTAATCCGCATCCCGTTCAATTGATAGAAATTAATGTAGTAAGAACCTACCAACCTGTGATTTCTAAATGATAACGGTTATTGAAGGTGAGGGACAACAATCGTGGGGGTTTCACTCAGTGAATTATTCCTGGCATCTGGTTCCTACTTCAGGGCCATTAATCGGTTCACTCCCCACACTTTCATCGACGCTTGCATAAGTTAATGGTGTGAATACATACTCCTCGTTACCCAGCATGCCGGGCGTTCTCTCCAGCGGGTAAGGGGTTCTCTTTTTTATTTTCCTTTCACTTGGCATATCAGAGTGCACACGGTAATAGTTGATAAGGTTGAACATTTCCTCGCCTGAAAGAAATAGTATTCGTGGTGAAAAGATATTACAAGAATAACCACATATTAGGATATCAAGAGCATAAGGTGTAATTCCTCTCGAAACATCTCTGTCATTTCCCCCTCGGCTTTTGCGCGTAAAACCCCCCTACCCCCCAAAACTCCTAAGATCGCTGTTATTCCTGAAAACCCCCCGGAAACAGGAAAGCCTCTAGAAGTTTTTTTGTCCCAAAATGTGTGTGTATAAATATTACAATATTTCACAT
>20140512060
TGTTTCACATTTACATATATGTACTTATTACATATATTTATTGAATGACATAACAGTACATGATATGATATATATATATATGTATTATCACCATTAAGTAATATTAAACACTCAAGTAACCATTCCAATAGTTAAGTACATAGGCTAACAGTGATTAATCAATAAAAATAGAAAGGGTAAATATTAATGCAGTAACCATCACTCAACACTAAACTAAATAGTAATGATATACCAAGTAATCCGCATCCCGTTCAATTGATAGAAATTAATGTAGTAAGAACCTACCAACCTGTGATTTCTAAATGATAACGGTTATTGAAGGTGAGGGACAACAATTGTGGGGGTTTCACTCAGTGAATTATTCCTGGCATCTGGTTCCTACTTCAGGGCCATTAATCGGTTCACTCCCCACACTTTCATCGACGCTTGCATAAGTTAATGGTGTGAATACATACTCCTCGTTACCCAGCATGCCGGGCGTTCTCTCCAGCGGGTAAGGGGTTCTCTTTTTTATTTTCCTTTCACTTGGCATATCAGAGTGCACACGGTAATAGTTGATAAGGTTGAACATTTCCTCGCCTGAAAGAAATAGTATTCGTGGTGAAAAGATATTACAAGAATAACCACATATTAGGATATCAAGAGCATAAGGTGTAATTCCTCTCGAAACATCTCTGTCATTTCCCCCTCGGCTTTTGCGCGTAAAACCCCCCTACCCCCCAAAACTCCTAAGATCGCTGTTATTCCTGAAAACCCCCCGGAAACAGGAAAGCCTCTAGAAGTTTTTTTGTCCCAAAATGTGTGTGTATAAATATTACAATATTTCACAT
>20140512061
TGTTTCACATTTACATATATGTACTTATTACATATATTTATTGAATGACATAACAGTACATGATATAATATATATATATATGTATTATCACCATTAAGTAATATTAAACATTCAAGTAACCATTCCAATAACTAAGTACATAGGCTAACAGTGATTAATCAATAAAAATAGAAAGGGTAAATATTAATGCAGTAACCATCACTCAACACTAAACTAAATAGTAATGATATACCAAGTAATCCGCATCCCGTTCAATTGATAGAAATTAATGTAGTAAGAACCTACCAACCTGTGATTTCTAAATGATAACGGTTATTGAAGGTGAGGGACAACAATTGTGGGGGTTTCACTCAGTGAATTATTCCTGGCATCTGGTTCCTACTTCAGGGCCATTAATCGGTTCATTCCCCACACTTTCATCGACGCTTGCATAAGTTAATGGTGTGAATACATACTCCTCGTTACCCAGCATGCCGGGCGTTCTCTCCAGCGGGTAAGGGGTTCTCTTTTTTATTTTCCTTTCACTTGGCATATCAGAGTGCACACGGTAATAGTTGATAAGGTTGAACATTTCCTCGCCTGAAAGAAATAGTATTCGTGGTGAAAAGATATTACAAGAATAACCACATATTAGGATATCAAGAGCATAAGGTGTAATTCCTCTCGAAACATCTCTGTCATTTCCCCCTCGGCTTTTGCGCGTAAAACCCCCCTACCCCCCAAAACTCCTAAGATCGCTGTTATTCCTGAAAACCCCCCGGAAACAGGAAAGCCTCTAGAAGTTTTTTTGTCCCAAAATGTGTGTGTATAAATATTACAATATTTCACAT
>20140512062
TGTTTCACATTTACATATATGTACTTATTACATATATTTATTGAATGACATAACAGTACATGATATGATATATATATATGTATTATCACCATTAAGTAATATTAAGCATTCAAGTAACCATTCCAATAAGTAAGTACATAGGCTAACAGTGATTAACCAATAAAAATAGAAAGGGTAAATGTTAATGCAGTAACCATCACTCAGCACTAAACTAAATAGTAATGATATACCAAGTAATCCGCATCCCGTTCAATTGATAGAAATTAATGTAGTAAGAACCTACCAACCTGTGATTTCTAAATGATAACGGTTATTGAAGGTGAGGGACAACAATTGTGGGGGTTTCACTCAGTGAATTATTCCTGGCATCTGGTTCCTACTTCAGGGCCATTAACCGGTTCATTCCCCACACTTTCATCGACGCTTGCATAAGTTAATGGTGTGAATACATACTCCTCGTTACCCAGCATGCCGGGCGTTCTCTCCAGCGGGTAAGGGGTTCTCTTTTTTATTTTCCTTTCACTTGGCATATCAGAGTGCACACGGTAATAGTTGATAAGGTTGAACATTTCCTCGCCTGAAAGAAATAGTATTCGTGGTGAAAAGATATTACAAGAATAACCACATATTAGGATATCAAGAGCATAAGGTGTAATTCCTCTCGAAACATCTCTGTCATTTCCCCCTCGGCTTTTGCGCGTAAAACCCCCCTACCCCCCAAAACTCCTAAGATCGCTGTTATTCCTGAAAACCCCCCGGAAACAGGAAAGCCTCTAGAAGTTTTTTTGTCCCAAAATGTGTGTGTATAAATATTACAATATTTCACAT
>2010020334
TGTTTCACATTTACATATATGTACTTATTACATATATTTATTGAATGACATAACAGTACATGATATGATATATATATATATGTATTATCACCATTAAGTAATATTAAACATTCAAGTAACCATTCCAATAGTTAAGTACATAGGCTAACAGTGATTAATCAATAAAAATAGAAAGGGTAAATATTAATGCAGTAACCATCACTCAACACTAAACTAAATAGTAATGATATACCAAGTAATCCGCATCCCGTTCAATTGATAGAAATTAATGTAGTAAGAACCTACCAACCTGTGATTTCTAAATGATAACGGTTATTGAAGGTGAGGGACAACAATTGTGGGGGTTTCACTCAGTGAATTATTCCTGGCATCTGGTTCCTACTTCAGGGCCATTAATCGGTTCATTCCCCACACTTTCATCGACGCTTGCATAAGTTAATGGTGTGAATACATACTCCTCGTTACCCAGCATGCCGGGCGTTCTCTCCAGCGGGTAAGGGGTTCTCTTTTTTATTTTCCTTTCACTTGGCATATCAGAGTGCACACGGTAATAGTTGATAAGGTTGAACATTTCCTCGCCTGAAAGAAATAGTATTCGTGGTGAAAAGATATTACAAGAATAACCACATATTAGGATATCAAGAGCATAAGGTGTAATTCCTCTCGAAACATCTCTGTCATTTCCCCCTCGGCTTTTGCGCGTAAAACCCCCCTACCCCCCAAAACTCCTAAGATCGCTGTTATTCCTGAAAACCCCCCGGAAACAGGAAAGCCTCTAGAAGTTTTTTTGTCCCAAAATGTGTGTGTATAAATATTACAATATTTCACAT
>2010020335
TGTTTCACATTTACATATATGTACTTATTACATATATTTATTGAATGACATAACAGTACATGATATGATATATATATATGTATTATCACCATTAAGTAATATTAAACATTCAAGTAACCATTCCAATAATTAAGTACATAGGCTAACAGTGATTAATCAATAAAAATAGAAAGGGTAAATATTAATGCAGTAACCATCACTCAACACTAAACTAAATAGTAATGATATACCAAGTAATCCGCATCCCGTTCAATTGATAGAAATTAATGTAGTAAGAACCTACCAACCTGTGATTTCTAAATGATAACGGTTATTGAAGGTGAGGGACAACAATTGTGGGGGTTTCACTCAGTGAATTATTCCTGGCATCTGGTTCCTACTTCAGGGCCATTAATCGGTTCATTCCCCACACTTTCATCGACGCTTGCATAAGTTAATGGTGTGAATACATACTCCTCGTTACCCAGCATGCCGGGCGTTCTCTCCAGCGGGTAAGGGGTTCTCTTTTTTATTTTCCTTTCACTTGGCATATCAGAGTGCACACGGTAATAGTTGATAAGGTTGAACATTTCCTCGCCTGAAAGAAATAGTATTCGTGGTGAAAAGATATTACAAGAATAACCACATATTAGGATATCAAGAGCATAAGGTGTAATTCCTCTCGAAACATCTCTGTCATTTCCCCCTCGGCTTTTGCGCGTAAAACCCCCCTACCCCCCAAAACTCCTAAGATCGCTGTTATTCCTGAAAACCCCCCGGAAACAGGAAAGCCTCTAGAAGTTTTTTTGTCCCAAAATGTGTGTGTATAAATATTACAATATTTCACAT
>2010020336
TGTTTCACATTTACATATATGTACTTATTACATATATTTATTGAATGACATAACAGTACATGATATGATATATATATATATGTATTATCACCATTAAGTAATATTAAACACTCAAGTAACCATTCCAATAGCTAAGTACATAGGCTAACAGTGATTAATCAATAAAAATAGAAAGGGTAAATATTAATGCAGTAACCATCACTCAACACTAAACTAAATAGTAATGATATACCAAGTAATCCGCATCCCGTTCAATTGATAGAAATTAATGTAGTAAGAACCTACCAACCTGTGATTTCTAAATGATAACGGTTATTGAAGGTGAGGGACAACAATTGTGGGGGTTTCACTCAGTGAATTATTCCTGGCATCTGGTTCCTACTTCAGGGCCATTAATCGGTTCACTCCCCACACTTTCATCGACGCTTGCATAAGTTAATGGTGTGAATACATACTCCTCGTTACCCAGCATGCCGGGCGTTCTCTCCAGCGGGTAAGGGGTTCTCTTTTTTATTTTCCTTTCACTTGGCATATCAGAGTGCACACGGTAATAGTTGATAAGGTTGAACATTTCCTCGCCTGAAAGAAATAGTATTCGTGGTGAAAAGATATTACAAGAATAACCACATATTAGGATATCAAGAGCATAAGGTGTAATTCCTCTCGAAACATCTCTGTCATTTCCCCCTCGGCTTTTGCGCGTAAAACCCCCCTACCCCCCAAAACTCCTAAGATCGCTGTTATTCCTGAAAACCCCCCGGAAACAGGAAAGCCTCTAGAAGTTTTTTTGTCCCAAAATGTGTGTGTATAAATATTACAATATTTCACAT
>2010020337
TGTTTCACATTTACATATATGTACTTATTACATATATTTATTGAATGACATAACAGTACATGATATGATATATATATATGTATTATCACCATTAAGTAATATTAAACATTCAAGTAACCATTCCAATAGTTAAGTACATAGGCTAACAGTGATTAATCAATAAAAATAGAAAGGGTAAATATTAATGCAGTAACCATCACTCAACACTAAACTAAATAGTAATGATATACCAAGTAATCCGCATCCCGTTCAATTGATAGAAATTAATGTAGTAAGAACCTACCAACCTGTGATTTCTAAATGATAACGGTTATTGAAGGTGAGGGACAACAATTGTGGGGGTTTCACTCAGTGAATTATTCCTGGCATCTGGTTCCTACTTCAGGGCCATTAATCGGTTCATTCCCCACACTTTCATCGACGCTTGCATAAGTTAATGGTGTGAATACATACTCCTCGTTACCCAGCATGCCGGGCGTTCTCTCCAGCGGGTAAGGGGTTCTCTTTTTTATTTTCCTTTCACTTGGCATATCAGAGTGCACACGGTAATAGTTGATAAGGTTGAACATTTCCTCGCCTGAAAGAAATAGTATTCGTGGTGAAAAGATATTACAAGAATAACCACATATTAGGATATCAAGAGCATAAGGTGTAATTCCTCTCGAAACATCTCTGTCATTTCCCCCTCGGCTTTTGCGCGTAAAACCCCCCTACCCCCCAAAACTCCTAAGATCGCTGTTATTCCTGAAAACCCCCCGGAAACAGGAAAGCCTCTAGAAGTTTTTTTGTCCCAAAATGTGTGTGTATAAATATTACAATATTTCACAT
>2010020338
TGTTTCACATTTACATATATGTACTTATTACATATATTTATTGAATGACATAACAGTACATGATATGATATATATATATATGTATTATCACCATTAAGTAATATTAAACACTCAAGTAACCATTCCAATAGCTAAGTACATAGGCTAACAGTGATTAATCAATAAAAATAGAAAGGGTAAATATTAATGCAGTAACCATCACTCAACACTAAACTAAATAGTAATGATATACCAAGTAATCCGCATCCCGTTCAATTGATAGAAATTAATGTAGTAAGAACCTACCAACCTGTGATTTCTAAATGATAACGGTTATTGAAGGTGAGGGACAACAATTGTGGGGGTTTCACTCAGTGAATTATTCCTGGCATCTGGTTCCTACTTCAGGGCCATTAATCGGTTCACTCCCCACACTTTCATCGACGCTTGCATAAGTTAATGGTGTGAATACATACTCCTCGTTACCCAGCATGCCGGGCGTTCTCTCCAGCGGGTAAGGGGTTCTCTTTTTTATTTTCCTTTCACTTGGCATATCAGAGTGCACACGGTAATAGTTGATAAGGTTGAACATTTCCTCGCCTGAAAGAAATAGTATTCGTGGTGAAAAGATATTACAAGAATAACCACATATTAGGATATCAAGAGCATAAGGTGTAATTCCTCTCGAAACATCTCTGTCATTTCCCCCTCGGCTTTTGCGCGTAAAACCCCCCTACCCCCCAAAACTCCTAAGATCGCTGTTATTCCTGAAAACCCCCCGGAAACAGGAAAGCCTCTAGAAGTTTTTTTGTCCCAAAATGTGTGTGTATAAATATTACAATATTTCACAT
>2010020339
TGTTTCACATTTACATATATGTACTTATTACATATATTTATTGAATGACATAACAGTACATGATATAATATATATATATATGTATTATCACCATTAAGTAATATTAAACATTCAAGTAACCATTCCAATAACTAAGTACATAGGCTAACAATGATTAATCAATAAAAATAGAAAGGGTAAATATTAATGCAGTAACCATCACTCAACACTAAACTAAATAGTAATGATATACCAAGTAATCCGCATCCCGTTCAATTGATAGAAATTAATGTAGTAAGAACCTACCAACCTGTGATTTCTAAATGATAACGGTTATTGAAGGTGAGGGACAACAATTGTGGGGGTTTCACTCAGTGAATTATTCCTGGCATCTGGTTCCTACTTCAGGGCCATTAATCGGTTCATTCCCCACACTTTCATCGACGCTTGCATAAGTTAATGGTGTGAATACATACTCCTCGTTACCCAGCATGCCGGGCGTTCTCTCCAGCGGGTAAGGGGTTCTCTTTTTTATTTTCCTTTCACTTGGCATATCAGAGTGCACACGGTAATAGTTGATAAGGTTGAACATTTCCTCGCCTGAAAGAAATAGTATTCGTGGTGAAAAGATATTACAAGAATAACCACATATTAGGATATCAAGAGCATAAGGTGTAATTCCTCTCGAAACATCTCTGTCATTTCCCCCTCGGCTTTTGCGCGTAAAACCCCCCTACCCCCCAAAACTCCTAAGATCGCTGTTATTCCTGAAAACCCCCCGGAAACAGGAAAGCCTCTAGAAGTTTTTTTGTCCCAAAATGTGTGTGTATAAATATTACAATATTTCACAT
>2010020340
TGTTTCACATTTACATATATGTACTTATTACATATATTTATTGAATGACATAACAGTACATGATATGATATATATATATATGTATTATCACCATTAAGTAATATTAAACATTCAAGTAACCATTCCAATAGTTAAGTACATAGGCTAACAGTGATTAATCAATAAAAATAGAAAGGGTAAATATTAATGCAGTAACCATCACTCAACACTAAACTAAATAGTAATGATATACCAAGTAATCCGCATCCCGTTCAATTGATAGAAATTAATGTAGTAAGAACCTACCAACCTGTGATTTCTAAATGATAACGGTTATTGAAGGTGAGGGACAACAATTGTGGGGGTTTCACTCAGTGAATTATTCCTGGCATCTGGTTCCTACTTCAGGGCCATTAATCGGTTCATTCCCCACACTTTCATCGACGCTTGCATAAGTTAATGGTGTGAATACATACTCCTCGTTACCCAGCATGCCGGGCGTTCTCTCCAGCGGGTAAGGGGTTCTCTTTTTTATTTTCCTTTCACTTGGCATATCAGAGTGCACACGGTAATAGTTGATAAGGTTGAACATTTCCTCGCCTGAAAGAAATAGTATTCGTGGTGAAAAGATATTACAAGAATAACCACATATTAGGATATCAAGAGCATAAGGTGTAATTCCTCTCGAAACATCTCTGTCATTTCCCCCTCGGCTTTTGCGCGTAAAACCCCCCTACCCCCCAAAACTCCTAAGATCGCTGTTATTCCTGAAAACCCCCCGGAAACAGGAAAGCCTCTAGAAGTTTTTTTGTCCCAAAATGTGTGTGTATAAATATTACAATATTTCACAT
>2010020341
TGTTTCACATTTACATATATGTACTTATTACATATATTTATTGAATGACATAACAGTACATGATATAATATATATATATGTATTATCACCATTAAGTAATATTAAACATTCAAGTAACCATTCCAATAACTAAGTACATAGGCTAACAGTGATTAATCAATAAAAATAGAAAGGGTAAATATTAATGCAGTAACCATCACTCAACACTAAACTAAATAGTAATGATATACCAAGTAATCCGCATCCCGTTCAATTGATAGAAATTAATGTAGTAAGAACCTACCAACCTGTGATTTCTAAATGATAACGGTTATTGAAGGTGAGGGACAACAATTGTGGGGGTTTCACTCAGTGAATTATTCCTGGCATCTGGTTCCTACTTCAGGGCCATTAATCGGTTCATTCCCCACACTTTCATCGACGCTTGCATAAGTTAATGGTGTGAATACATACTCCTCGTTACCCAGCATGCCGGGCGTTCTCTCCAGCGGGTAAGGGGTTCTCTTTTTTATTTTCCTTTCACTTGGCATATCAGAGTGCACACGGTAATAGTTGATAAGGTTGAACATTTCCTCGCCTGAAAGAAATAGTATTCGTGGTGAAAAGATATTACAAGAATAACCACATATTAGGATATCAAGAGCATAAGGTGTAATTCCTCTCGAAACATCTCTGTCATTTCCCCCTCGGCTTTTGCGCGTAAAACCCCCCTACCCCCCAAAACTCCTAAGATCGCTGTTATTCCTGAAAACCCCCCGGAAACAGGAAAGCCTCTAGAAGTTTTTTTGTCCCAAAATGTGTGTGTAAAAATATTACAATATTTCACAT
>2010020342
TGTTTCACATTTACATATATGTACTTATTACATATATTTATTGAATGACATAACAGTACATGATATAATATATATATATATGTATTATCACCATTAAGTAATATTAAACATTCAAGTAACCATTCCAATAACTAAGTACATAGGCTAACAATGATTAATCAATAAAAATAGAAAGGGTAAATATTAATGCAGTAACCATCACTCAACACTAAACTAAATAGTAATGATATACCAAGTAATCCGCATCCCGTTCAATTGATAGAAATTAATGTAGTAAGAACCTACCAACCTGTGATTTCTAAATGATAACGGTTATTGAAGGTGAGGGACAACAATTGTGGGGGTTTCACTCAGTGAATTATTCCTGGCATCTGGTTCCTACTTCAGGGCCATTAATCGGTTCATTCCCCACACTTTCATCGACGCTTGCATAAGTTAATGGTGTGAATACATACTCCTCGTTACCCAGCATGCCGGGCGTTCTCTCCAGCGGGTAAGGGGTTCTCTTTTTTATTTTCCTTTCACTTGGCATATCAGAGTGCACACGGTAATAGTTGATAAGGTTGAACATTTCCTCGCCTGAAAGAAATAGTATTCGTGGTGAAAAGATATTACAAGAATAACCACATATTAGGATATCAAGAGCATAAGGTGTAATTCCTCTCGAAACATCTCTGTCATTTCCCCCTCGGCTTTTGCGCGTAAAACCCCCCTACCCCCCAAAACTCCTAAGATCGCTGTTATTCCTGAAAACCCCCCGGAAACAGGAAAGCCTCTAGAAGTTTTTTTGTCCCAAAATGTGTGTGTATAAATATTACAATATTTCACAT
>2010020343
TGTTTCACATTTACATATATGTACTTATTACATATATTTATTGAATGACATAACAGTACATGATATAATATATATATATGTATTATCACCATTAAGTAATATTAAACATTCAAGTAACCATTCCAATAACTAAGTACATAGGCTAACAGTGATTAATCAATAAAAATAGAAAGGGTAAATATTAATGCAGTAACCATCACTCAACACTAAACTAAATAGTAATGATATACCAAGTAATCCGCATCCCGTTCAATTGATAGAAATTAATGTAGTAAGAACCTACCAACCTGTGATTTCTAAATGATAACGGTTATTGAAGGTGAGGGACAACAATTGTGGGGGTTTCACTCAGTGAATTATTCCTGGCATCTGGTTCCTACTTCAGGGCCATTAATCGGTTCATTCCCCACACTTTCATCGACGCTTGCATAAGTTAATGGTGTGAATACATACTCCTCGTTACCCAGCATGCCGGGCGTTCTCTCCAGCGGGTAAGGGGTTCTCTTTTTTATTTTCCTTTCACTTGGCATATCAGAGTGCACACGGTAATAGTTGATAAGGTTGAACATTTCCTCGCCTGAAAGAAATAGTATTCGTGGTGAAAAGATATTACAAGAATAACCACATATTAGGATATCAAGAGCATAAGGTGTAATTCCTCTCGAAACATCTCTGTCATTTCCCCCTCGGCTTTTGCGCGTAAAACCCCCCTACCCCCCAAAACTCCTAAGATCGCTGTTATTCCTGAAAACCCCCCGGAAACAGGAAAGCCTCTAGAAGTTTTTTTGTCCCAAAATGTGTGTGTATAAATATTACAATATTTCACAT
>20140414015
TGTTTCACATTTACATATATGTACTTATTACATATATTTATTGAATGACATAACAGTACATGATATGATATATATATATATGTATTATCACCATTAAGTAATATTAAACATTCAAGTAACCATTCCAATAGTTAAGTACATAGGCTAACAGTGATTAATCAATAAAAATAGAAAGGGTAAATATTAATGCAGTAACCATCACTCAACACTAAACTAAATAGTAATGATATACCAAGTAATCCGCATCCCGTTCAATTGATAGAAATTAATGTAGTAAGAACCTACCAACCTGTGATTTCTAAATGATAACGGTTATTGAAGGTGAGGGACAACAATTGTGGGGGTTTCACTCAGTGAATTATTCCTGGCATCTGGTTCCTACTTCAGGGCCATTAATCGGTTCACTCCCCACACTTTCATCGACGCTTGCATAAGTTAATGGTGTGAATACATACTCCTCGTTACCCAGCATGCCGGGCGTTCTCTCCAGCGGGTAAGGGGTTCTCTTTTTTATTTTCCTTTCACTTGGCATATCAGAGTGCACACGGTAATAGTTGATAAGGTTGAACATTTCCTCGCCTGAAAGAAATAGTATTCGTGGTGAAAAGATATTACAAGAATAACCACATATTAGGATATCAAGAGCATAAGGTGTAATTCCTCTCGAAACATCTCTGTCATTTCCCCCTCGGCTTTTGCGCGTAAAACCCCCCTACCCCCCAAAACTCCTAAGATCGCTGTTATTCCTGAAAACCCCCCGGAAACAGGAAAGCCTCTAGAAGTTTTTTTGTCCCAAAATGTGTGTGTATAAATATTACAATATTTCACAT
>20140414016
TGTTTCACATTTACATATATGTACTTATTACATATATTTATTGAATGACATAACAGTACATGATATGATATATATATATGTATTATCACCATTAAGTAATATTAAACATTCAAGTAACCATTCCAATAATTAAGTACATAGGCTAACAGTGATTAATCAATAAAAATAGAAAGGGTAAATATTAATGCAGTAACCATCACTCAACACTAAACTAAATAGTAATGATATACCAAGTAATCCGCATCCCGTTCAATTGATAGAAATTAATGTAGTAAGAACCTACCAACCTGTGATTTCTAAATGATAACGGTTATTGAAGGTGAGGGACAACAATTGTGGGGGTTTCACTCAGTGAATTATTCCTGGCATCTGGTTCCTACTTCAGGGCCATTAATCGGTTCATTCCCCACACTTTCATCGACGCTTGCATAAGTTAATGGTGTGAATACATACTCCTCGTTACCCAGCATGCCGGGCGTTCTCTCCAGCGGGTAAGGGGTTCTCTTTTTTATTTTCCTTTCACTTGGCATATCAGAGTGCACACGGTAATAGTTGATAAGGTTGAACATTTCCTCGCCTGAAAGAAATAGTATTCGTGGTGAAAAGATATTACAAGAATAACCACATATTAGGATATCAAGAGCATAAGGTGTAATTCCTCTCGAAACATCTCTGTCATTTCCCCCTCGGCTTTTGCGCGTAAAACCCCCCTACCCCCCAAAACTCCTAAGATCGCTGTTATTCCTGAAAACCCCCCGGAAACAGGAAAGCCTCTAGAAGTTTTTTTGTCCCAAAATGTGTGTGTATAAATATTACAATATTTCACAT
>20140414017
TGTTTCACATTTACATATATGTACTTATTACATATATTTATTGAATGACATAACAGTACATGATATAATATATATATATGTATTATCACCATTAAGTAATATTAAACATTCAAGTAACCATTCCAATAACTAAGTACATAGGCTAACAGTGATTAATCAATAAAAATAGAAAGGGTAAATATTAATGCAGTAACCATCACTCAACACTAAACTAAATAGTAATGATATACCAAGTAATCCGCATCCCGTTCAATTGATAGAAATTAATGTAGTAAGAACCTACCAACCTGTGATTTCTAAATGATAACGGTTATTGAAGGTGAGGGACAACAATTGTGGGGGTTTCACTCAGTGAATTATTCCTGGCATCTGGTTCCTACTTCAGGGCCATTAATCGGTTCATTCCCCACACTTTCATCGACGCTTGCATAAGTTAATGGTGTGAATACATACTCCTCGTTACCCAGCATGCCGGGCGTTCTCTCCAGCGGGTAAGGGGTTCTCTTTTTTATTTTCCTTTCACTTGGCATATCAGAGTGCACACGGTAATAGTTGATAAGGTTGAACATTTCCTCGCCTGAAAGAAATAGTATTCGTGGTGAAAAGATATTACAAGAATAACCACATATTAGGATATCAAGAGCATAAGGTGTAATTCCTCTCGAAACATCTCTGTCATTTCCCCCTCGGCTTTTGCGCGTAAAACCCCCCTACCCCCCAAAACTCCTAAGATCGC TGTTATTCCTGAAAACCCCCCGGAAACAGGAAAGCCTCTAGAAGTTTTTTTGTCCCAAAATGTGTGTGTATAAATATTACAATATTTCACAT
>20150522093
TGTTTCACATTTACATATATGTACTTATTACATATATTTATTGAATGACATAACAGTACATGATATGATATATATATATATGTATTATCACCATTAAGTAATATTAAACACTCAAGTAACCATTCCAATAGTTAAGTACATAGGCTAACAGTGATTAATCAATAAAAATAGAAAGGGTAAATATTAATGCAGTAACCATCACTCAACACTAAACTAAATAGTAATGATATACCAAGTAATCCGCATCCCGTTCAATTGATAGAAATTAATGTAGTAAGAACCTACCAACCTGTGATTTCTAAATGATAACGGTTATTGAAGGTGAGGGACAACAATTGTGGGGGTTTCACTCAGTGAACTATTCCTGGCATCTGGTTCCTACTTCAGGGCCATTAATCGGTTCACTCCCCACACTTTCATCGACGCTTGCATAAGTTAATGGTGTGAATACATACTCCTCGTTACCCAGCATGCCGGGCGTTCTCTCCAGCGGGTAAGGGGTTCTCTTTTTTATTTTCCTTTCACTTGGCATATCAGAGTGCACACGGTAATAGTTGATAAGGTTGAACATTTCCTCGCCTGAAAGAAATAGTATTCGTGGTGAAAAGATATTACAAGAATAACCACATATTAGGATATCAAGA GCATAAGGTGTAATTCCTCTCGAAACATCTCTGTCATTTCCCCCTCGGCTTTTGCGCGTTAAACCCCCCTACCCCCCAAAACTCCTAAGATCGCTGTTATTCCTGAAAACCCCCCGGAAACAGGAAAGCCTCTAGAAGTTTTTTTGTCCCAAAATGTGTGTGTATAAATATTACAATATTTCACAT
>20150522094
TGTTTCACATTTACATATATGTACTTATTACATATATTTATTGAATGACATAACAGTACATGATATAATATATATATATATGTATTATCACCATTAAGTAATATTAAACATTCAAGTAACCATTCCAATAACTAAGTACATAGGCTAACAGTGATTAATCAATAAAAATAGAAAGGGTAAATATTAATGCAGTAACCATCACTCAACACTAAACTAAATAGTAATGATATACCAAGTAATCCGCATCCCGTTCAATTGATAGAAATTAATGTAGTAAGAACCTACCAACCTGTGATTTCTAAATGATAACGGTTATTGAAGGTGAGGGACAACAATTGTGGGGGTTTCACTCAGTGAATTATTCCTGGCATCTGGTTCCTACTTCAGGGCCATTAATCGGTTCATTCCCCACACTTTCATCGACGCTTGCATAAGTTAATGGTGTGAATACATACTCCTCGTTACCCAGCATGCCGGGCGTTCTCTCCAGCGGGTAAGGGGTTCTCTTTTTTATTTTCCTTTCACTTGGCATATCAGAGTGCACACGGTAATAGTTGATAAGGTTGAACATTTCCTCGCCTGAAAGAAATAGTATTCGTGGTGAAAAGATATTACAAGAATAACCACATATTAGGATATCAAGAGCATAAGGTGTAATTCCTCTCGAAACATCTCTGTCATTTCCCCCTCGGCTTTTGCGCGTAAAACCCCCCTACCCCCCAAAACTCCTAAGATCGCTGTTATTCCTGAAAACCCCCCGGAAACAGGAAAGCCTCTAGAAGTTTTTTTGTCCCAAAATGTGTGTGTATAAATATTACAATATTTCACAT
>20150522095
TGTTTCACATTTACATATATGTACTTATTACATATATTTATTGAATGACATAACAGTACATGATATGATATATATATATGTATTATCACCATTAAGTAATATTAAACACTCAAGTAACCATTCCAATAGTTAAGTACATAGGCTAACAGTGATTAATCAATAAAAATAGAAAGGGTAAATATTAATGCAGTAACCATCACTCAACACTAAACTAAATAGTAATGATATACCAAGTAATCCGCATCCCGTTCAATTGATAGAAATTAATGTAGTAAGAACCTACCAACCTGTGATTTCTAAATGATAACGGTTATTGAAGGTGAGGGACAACAATTGTGGGGGTTTCACTCAGTGAATTATTCCTGGCATCTGGTTCCTACTTCAGGGCCATTAATCGGTTCACTCCCCACACTTTCATCGACGCTTGCATAAGTTAATGGTGTGAATACATACTCCTCGTTACCCAGCATGCCGGGCGTTCTCTCCAGCGGGTAAGGGGTTCTCTTTTTTATTTTCCTTTCACTTGGCATATCAGAGTGCACACGGTAATAGTTGATAAGGTTGAACATTTCCTCGCCTGAAAGAAATAGTATTCGTGGTGAAAAGATATTACAAGAATAACCACATATTAGGATATCAAGAGCATAAGGTGTAATTCCTCTCGAAACATCTCTGTCATTTCCCCCTCGGCTTTTGCGCGTAAAACCCCCCTACCCCCCAAAACTCCTAAGATCGCTGTTATTCCTGAAAACCCCCCGGAAACAGGAAAGCCTCTAGAAGTTTTTTTGTCCCAAAATGTGTGTGTATAAATATTACAATATTTCACAT
>20150522096
TGTTTCACATTTACATATATGTACTTATTACATATATTTATTGAATGACATAACAGTACATGATATGATATATATATATATGTATTATCACCATTAAGTAATATTAAACACTCAAGTAACCATTCCAATAGTTAAGTACATAGGCTAACAGTGATTAATCAATAAAAATAGAAAGGGTAAATATTAATGCAGTAACCATCACTCAACACTAAACTAAATAGTAATGATATACCAAGTAATCCGCATCCCGTTCAATTGATAGAAATTAATGTAGTAAGAACCTACCAACCTGTGATTTCTAAATGATAACGGTTATTGAAGGTGAGGGACAACAATTGTGGGGGTTTCACTCAGTGAATTATTCCTGGCATCTGGTTCCTACTTCAGGGCCATTAATTGGTTCACTCCCCACACTTTCATCGACGCTTGCATAAGTTAATGGTGTGAATACATACTCCTCGTTACCCAGCATGCCGGGCGTTCTCTCCAGCGGGTAAGGGGTTCTCTTTTTTATTTTCCTTTCACTTGGCATATCAGAGTGCACACGGTAATAGTTGATAAGGTTGAACATTTCCTCGCCTGAAAGAAATAGTATTCGTGGTGAAAAGATATTACAAGAATAACCACATATTAGGATATCAAGAGCATAAGGTGTAATTCCTCTCGAAACATCTCTGTCATTTCCCCCTCGGCTTTTGCGCGTAAAACCCCCCTACCCCCCAAAACTCCTAAGATCGCTGTTATTCCTGAAAACCCCCCGGAAACAGGAAAGCCTCTAGAAGTTTTTTTGTCCCAAAATGTGTGTGTATAAATATTACAATATTTCACAT
>20150522097
TGTTTCACATTTACATATATGTACTTATTACATATATTTATTGAATGACATAACAGTACATGATATAATATATATATATGTATTATCACCATTAAGTAATATTAAACATTCAAGTAACCATTCCAATAACTAAGTACATAGGCTAACAGTGATTAATCAATAAAAATAGAAAGGGTAAATATTAATGCAGTAACCATCACTCAACACTAAACTAAATAGTAATGATATACCAAGTAATCCGCATCCCGTTCAATTGATAGAAATTAATGTAGTAAGAACCTACCAACCTGTGATTTCTAAATGATAACGGTTATTGAAGGTGAGGGACAACAATTGTGGGGGTTTCACTCAGTGAATTATTCCTGGCATCTGGTTCCTACTTCAGGGCCATTAATCGGTTCATTCCCCACACTTTCATCGACGCTTGCATAAGTTAATGGTGTGAATACATACTCCTCGTTACCCAGCATGCCGGGCGTTCTCTCCAGCGGGTAAGGGGTTCTCTTTTTTATTTTCCTTTCACTTGGCATATCAGAGTGCACACGGTAATAGTTGATAAGGTTGAACATTTCCTCGCCTGAAAGAAATAGTATTCGTGGTGAAAAGATATTACAAGAATAACCACATATTAGGATATCAAGAGCATAAGGTGTAATTCCTCTCGAAACATCTCTGTCATTTCCCCCTCGGCTTTTGCGCGTAAAACCCCCCTACCCCCCAAAACTCCTAAGATCGCTGTTATTCCTGAAAACCCCCCGGAAACAGGAAAGCCTCTAGAAGTTTTTTTGTCCCAAAATGTGTGTGTATAAATATTACAATATTTCACAT
>20150522098
TGTTTCACATTTACATATATGTACTTATTACATATATTTATTGAATGACATAACAGTACATGATATGATATATATATATGTATTATCACCATTAAGTAATATTAAACATTCAAGTAACCATTCCAATAATTAAGTACATAGGCTAACAGTGATTAATCAATAAAAATAGAAAGGGTAAATATTAATGCAGTAACCATCACTCAACACTAAACTAAATAGTAATGATATACCAAGTAATCCACATCCCGTTCAATTGATAGAAATTAATGTAGTAAGAACCTACCAACCTGTGATTTCTAAATGATAACGGTTATTGAAGGTGAGGGACAACAATTGTGGGGGTTTCACTCAGTGAATTATTCCTGGCATCTGGTTCCTACTTCAGGGCCATTAATCGGTTCATTCCCCACACTTTCATCGACGCTTGCATAAGTTAATGGTGTGAATACATACTCCTCGTTACCCAGCATGCCGGGCGTTCTCTCCAGCGGGTAAGGGGTTCTCTTTTTTATTTTCCTTTCACTTGGCATATCAGAGTGCACACGGTAATAGTTGATAAGGTTGAACATTTCCTCGCCTGAAAGAAATAGTATTCGTGGTGAAAAGATATTACAAGAATAACCACATATTAGGATATCAAGAGCATAAGGTGTAATTCCTCTCGAAACATCTCTGTCATTTCCCCCTCGGCTTTTGCGCGTAAAACCCCCCTACCCCCCAAAACTCCTAAGATCGCTGTTATTCCTGAAAACCCCCCGGAAACAGGAAAGCCTCTAGAAGTTTTTTTGTCCCAAAATGTGTGTGTATAAATATTACAATATTTCACAT
>20150522099
TGTTTCACATTTACATATATGTACTTATTACATATATTTATTGAATGACATAACAGTACATGATATGATATATATATATATGTATTATCACCATTAAGTAATATTAAACATTCAGGTAACCATTCCAATAGTTAAGTACATAGGCTAACAGTGATTAATCAATAAAAATAGAAAGGGTAAATATTAATGCAGTAACCATCACTCAGCACTAAACTAAATAGTAATGATATACCAAGTAATCCGCATCCCGTTCAATTGATAGAAATTAATGTAGTAAGAACCTACCAACCTGTGATTTCTAAATGATAACGGTTATTGAAGGTGAGGGACAACAATTGTGGGGGTTTCACTCAGTGAATTATTCCTGGCATCTGGTTCCTACTTCAGGGCCATTAATCGGTTCATTCCCCACACTTTCATCGACGCTTGCATAAGTTAATGGTGTGAATACATACTCCTCGTTACCCAGCATGCCGGGCGTTCTCTCCAGCGGGTAAGGGGTTCTCTTTTTTATTTTCCTTTCACTTGGCATATCAGAGTGCACACGGTAATAGTTGATAAGGTTGAACATTTCCTCGCCTGAAAGAAATAGTATTCGTGGTGAAAAGATATTACAAGAATAACCACATATTAGGATATCAAGAGCATAAGGTGTAATTCCTCTCGAAACATCTCTGTCATTTCCCCCTCGGCTTTTGCGCGTAAAACCCCCCTACCCCCCAAAACTCCTAAGATCGCTGTTATTCCTGAAAACCCCCCGGAAACAGGAAAGCCTCTAGAAGTTTTTTTGTCCCAAAATGTGTGTGTATAAATATTACAATATTTCACAT
