# Supplementary material for: Demographic history and population genetic analysis of Decapterus maruadsi from the northern South China Sea based on mitochondrial control region sequence
Source: PeerJ. 2019 Oct 28;7:e7953. doi: 10.7717/peerj.7953 (PMC6822595; doi:10.7717/peerj.7953)
Supplement: Supplemental Information 2 [file peerj-07-7953-s002.txt]

>H1   MK294641                                                        
TGTTTCACATTTACATATATGTACTTATTACATATATTTATTGAATGACATAACAGTACATGATATAATATATATATATTATTATCACCATTAAGTAATATTAAACATTCAAGTAACCATTCCAATAACTAAGTACATAGGCTAACAGTGATTAATCAATAAAAATAGAAAGGGTAAATATTAATGCAGTAACCATCACTCAACACTAAACTAAATAGTAATGATATACCAAGTAATCCACATCCCGTTCAATTGATAGAAATTAATGTAGTAAGAACCTACCAACCTGTGATTTCTAAATGATAACGGTTATTGAAGGTGAGGGACAACAATTGTGGGGGTTTCACTCAGTGAATTATTCCTGGCATCTGGTTCCTACTTCAGGGCCATTAATCGGTTCATTCCCCACACTTTCATCGACGCTTGCATAAGTTAATGGTGTGAATACATACTCCTCGTTACCCAGCATGCCGGGCGTTCTCTCCAGCGGGTAAGGGGTTCTCTTTTTTATTTTCCTTTCACTTGGCATATCAGAGTGCACACGGTAATAGTTGATAAGGTTGAACATTTCCTCGCCTGAAAGAAATAGTATTCGTGGTGAAAAGATATTACAAGAATAACCACATATTAGGATATCAAGAGCATAAGGTGTAATTCCTCTCGAAACATCTCTGTCATTTCCCCCTCGGCTTTTGCGCGTAAAACCCCCCTACCCCCCACAACTCCTAAGATCGCTGTTATTCCTGAAAACCCCCCGGAAACAGGAAAGCCTCTAGAAGTTTTTTTGTCCCAAAATGTGTGTGTATAAATATTACAATATTTCACAT
>H2   MK294642                                                        
TGTTTCACATTTACATATATGTACTTATTACATATATTTATTGAATGACATAACAGTACATGATATAATATATATATATGTATTATCACCATTAAGTAATATTAAACATTCAAGTAACCATTCCAATAACTAAGTACATAGGCTAACAGTGATTAATCAATAAAAATAGAAAGGGTAAATATTAATGCAGTAACCATCACTCAACACTAAACTAAATAGTAATGATATACCAAGTAATCCACATCCCGTTCAATTGATAGAAATTAATGTAGTAAGAACCTACCAACCTGTGATTTCTAAATGATAACGGTTATTGAAGGTGAGGGACAACAATTGTGGGGGTTTCACTCAGTGAATTATTCCTGGCATCTGGTTCCTACTTCAGGGCCATTAATCGGTTCATTCCCCACACTTTCATCGACGCTTGCATAAGTTAATGGTGTGAATACATACTCCTCGTTACCCAGCATGCCGGGCGTTCTCTCCAGCGGGTAAGGGGTTCTCTTTTTTATTTTCCTTTCACTTGGCATATCAGAGTGCACACGGTAATAGTTGATAAGGTTGAACATTTCCTCGCCTGAAAGAAATAGTATTCGTGGTGAAAAGATATTACAAGAATAACCACATATTAGGATATCAAGAGCATAAGGTGTAATTCCTCTCGAAACATCTCTGTCATTTCCCCCTCGGCTTTTGCGCGTAAAACCCCCCTACCCCCCAAAACTCCTAAGATCGCTGTTATTCCTGAAAACCCCCCGGAAACAGGAAAGCCTCTAGAAGTTTTTTTGTCCCAAAATGTGTGTGTATAAATATTACAATATTTCACAT
>H3   MK294643                                                        
TGTTTCACATTTACATATATGTACTTATTACATATATTTATTGAATGACATAACAGTACATGATATAATATATATATATATGTATTATCACCATTAAGTAATATTAAACATTCAAGTAACCATTCCAATAACTAAGTACATAGGCTAACAGTGATTAATCAATAAAAATAGAAAGGGTAAATATTAATGCAGTAACCATCACTCAACACTAAACTAAATAGTAATGATATACCAAGTAATCCACATCCGTTCAATTGATAGAAATTAATGTAGTAAGAACCTACCAACCTGTGATTTCTAAATGATAACGGTTATTGAAGGTGAGGGACAACAATTGTGGGGGTTTCACTCAGTGAATTATTCCTGGCATCTGGTTCCTACTTCAGGGCCATTAATCGGTTCATTCCCCACACTTTCATCGACGCTTGCATAAGTTAATGGTGTGAATACATACTCCTCGTTACCCAGCATGCCGGGCGTTCTCTCCAGCGGGTAAGGGGTTCTCTTTTTTATTTTCCTTTCACTTGGCATATCAGAGTGCACACGGTAATAGTTGATAAGGTTGAACATTTCCTCGCCTGAAAGAAATAGTATTCGTGGTGAAAAGATATTACAAGAATAACCACATATTAGGATATCAAGAGCATAAGGTGTAATTCCTCTCGAAACATCTCTGTCATTTCCCCCTCGGCTTTTGCGCGTAAAACCCCCCTACCCCCCAAAACTCCTAAGATCGCTGTTATTCCTGAAAACCCCCCGGAAACAGGAAAGCCTCTAGAAGTTTTTTTGTCCCAAAATGTGTGTGTATAAATATTACAATATTTCACAT
>H4   MK294644
TGTTTCACATTTACATATATGTATTTATTACATATATTTATTGAATGACATAACAGTACATGATATAATATATATATATATATGTATTATCACCATTAAGTAATATTAAACATTCAGGTAACCATTCCAATAACTAAGTACATAGGCTAACAGTGATTAATCAATAAAAATAGAAAGGGTAAATATTAATGCAGTAACCATCACTCAACACTAAACTAAATAGTAATGATATACCAAGTAATCCGCATCCCGTTCAATTGATAGAAATTAATGTAGTAAGAACCTACCAACCTGTGATTTCTAAATGATAACGGTTATTGAAGGTGAGGGACAACAATTGTGGGGGTTTCACTCAGTGAATTATTCCTGGCATCTGGTTCCTACTTCAGGGCCATTAATCGGTTCATTCCCCACACTTTCATCGACGCTTGCATAAGTTAATGGTGTGAATACATACTCCTCGTTACCCAGCATGCCGGGCGTTCTCTCCAGCGGGTAAGGGGTTCTCTTTTTTATTTTCCTTTCACTTGGCATATCAGAGTGCACACGGTAATAGTTGATAAGGTTGAACATTTCCTCGCCTGAAAGAAATAGTATTCGTGGTGAAAAGATATTACAAGAATAACCACATATTAGGATATCAAGAGCATAAGGTGTAATTCCTCTCGAAACATCTCTGTCATTTCCCCCTCGGCTTTTGCGCGTAAAACCCCCCTACCCCCCAAAACTCCTAAGATCGCTGTTATTCCTGAAAACCCCCCGGAAACAGGAAAGCCTCTAGAAGTTTTTTTGTCCCAAAATGTGTGTGTATAAATATTACAATATTTCACAT
>H5   MK294645                                                        
TGTTTCACATTTACATATATGTATTTATTACATATATTTATTGAATGACATAACAGTACATGATATAATATATATATATATGTATTATCACCATTAAGTAATATTAAACATTCAAGTAACCATTCCAATAACTAAGTACATAGGCTAACAGTGATTAATCAATAAAAATAGAAAGGGTAAATATTAATGCAGTAACCATCACTCAACACTAAACTAAATAGTAATGATATACCAAGTAATCCGCATCCCGTTCAATTGATAGAAATTAATGTAGTAAGAACCTACCAACCTGTGATTTCTAAATGATAACGGTTATTGAAGGTGAGGGACAACAATTGTGGGGGTTTCACTCAGTGAATTATTCCTGGCATCTGGTTCCTACTTCAGGGCCATTAATCGGTTCATTCCCCACACTTTCATCGACGCTTGCATAAGTTAATGGTGTGAATACATACTCCTCGTTACCCAGCATGCCGGGCGTTCTCTCCAGCGGGTAAGGGGTTCTCTTTTTTATTTTCCTTTCACTTGGCATATCAGAGTGCACACGGTAATAGTTGATAAGGTTGAACATTTCCTCGCCTGAAAGAAATAGTATTCGTGGTGAAAAGATATTACAAGAATAACCACATATTAGGATATCAAGAGCATAAGGTGTAATTCCTCTCGAAACATCTCTGTCATTTCCCCCTCGGCTTTTGCGCGTAAAACCCCCCTACCCCCCAAAACTCCTAAGATCGCTGTTATTCCTGAAAACCCCCCGGAAACAGGAAAGCCTCTAGAAGTTTTTTTGTCCCAAAATGTGTGTGTATAAATATTACAATATTTCACAT
>H6   MK294646                                                       
TGTTTCACATTTACATATATGTACTTATTACATATATTTATTGAATGACATAACAGTACATGATATAATATATATATATGTATTATCACCATTAAGTAATATTAAACATTCAAGTAACCATTCCAATAACTAAGTACATAGGCTAACAGTGATTAATCAATAAAAATAGAAAGGGTAAATATTAATGCAGTAACCATCACTCAACACTAAACTAAATAGTAATGATATACCAAGTAATCCGCATCCCGTTCAATTGATAGAAATTAATGTAGTAAGAACCTACCAACCTGTGATTTCTAAATGATAACGGTTATTGAAGGTGAGGGACAACAATTGTGGGGGTTTCACTCAGTGAATTATTCCTGGCATCTGGTTCCTACTTCAGGGCCATTAATCGGTTCATTCCCCACACTTTCATCGACGCTTGCATAAGTTAATGGTGTGAATACATACTCCTCGTTACCCAGCATGCCGGGCGTTCTCTCCAGCGGGTAAGGGGTTCTCTTTTTTATTTTCCTTTCACTTGGCATATCAGAGTGCACACGGTAATAGTTGATAAGGTTGAACATTTCCTCGCCTGAAAGAAATAGTATTCGTGGTGAAAAGATATTACAAGAATAACCACATATTAGGATATCAAGAGCATAAGGTGTAATTCCTCTCGAAACATCTCTGTCATTTCCCCCTCGGCTTTTGCGCGTAAAACCCCCCTACCCCCAAAACTCCTAAGATCGCTGTTATTCCTGAAAACCCCCCGGAAACAGGAAAGCCTCTAGAAGTTTTTTTGTCCCAAAATGTGTGTGTATAAATATTACAATATTTCACAT
>H7   MK294647                                                       
TGTTTCACATTTACATATATGTACTTATTACATATATTTATTGAATGACATAACAGTACATGATATAATATATATATATGTATTATCACCATTAAGTAATATTAAACATTCAAGTAACCATTCCAATAACTAAGTACATAGGCTAACAGTGATTAATCAATAAAAATAGAAAGGGTAAATATTAATGCAGTAACCATCACTCAACACTAAACTAAATAGTAATGATATACCAAGTAATCCGCATCCCGTTCAATTGATAGAAATTAATGTAGTAAGAACCTACCAACCTGTGATTTCTAAATGATAACGGTTATTGAAGGTGAGGGACAACAATTGTGGGGGTTTCACTCAGTGAATTATTCCTGGCATCTGGTTCCTACTTCAGGGCCATTAATCGGTTCATTCCCCACACTTTCATCGACGCTTGCATAAGTTAATGGTGTGAATACATACTCCTCGTTACCCAGCATGCCGGGCGTTCTCTCCAGCGGGTAAGGGGTTCTCTTTTTTATTTTCCTTTCACTTGGCATATCAGAGTGCACACGGTAATAGTTGATAAGGTTGAACATTTCCTCGCCTGAAAGAAATAGTATTCGTGGTGAAAAGATATTACAAGAATAACCACATATTAGGATATCAAGAGCATAAGGTGTAATTCCTCTCGAAACATCTCTGTCATTTCCCCCTCGGCTTTTGCGCGTAAAACCCCCCTACCCCCCAAAACTCCTAAGATCGCTGTTATTCCTGAAAACCCCCCGGAAACAGGAAAGCCTCTAGAAGTTTTTTTGTCCCAAAATGTGTGTGTATAAATATTACAATATTTCACAT
>H8   MK294648                                                       
TGTTTCACATTTACATATATGTACTTATTACATATATTTATTGAATGACATAACAGTACATGATATAATATATATATGTATTATCACCATTAAGTAATATTAAACATTCAAGTAACCATTCCAATAACTAAGTACATAGGCTAACAGTGATTAATCAATAAAAATAGAAAGGGTAAATATTAATGCAGTAACCATCACTCAACACTAAACTAAATAGTAATGATATACCAAGTAATCCGCATCCCGTTCAATTGATAGAAATTAATGTAGTAAGAACCTACCAACCTGTGATTTCTAAATGATAACGGTTATTGAAGGTGAGGGACAACAATTGTGGGGGTTTCACTCAGTGAATTATTCCTGGCATCTGGTTCCTACTTCAGGGCCATTAATCGGTTCATTCCCCACACTTTCATCGACGCTTGCATAAGTTAATGGTGTGAATACATACTCCTCGTTACCCAGCATGCCGGGCGTTCTCTCCAGCGGGTAAGGGGTTCTCTTTTTTATTTTCCTTTCACTTGGCATATCAGAGTGCACACGGTAATAGTTGATAAGGTTGAACATTTCCTCGCCTGAAAGAAATAGTATTCGTGGTGAAAAGATATTACAAGAATAACCACATATTAGGATATCAAGAGCATAAGGTGTAATTCCTCTCGAAACATCTCTGTCATTTCCCCCTCGGCTTTTGCGCGTAAAACCCCCCTACCCCCCAAAACTCCTAAGATCGCTGTTATTCCTGAAAACCCCCCGGAAACAGGAAAGCCTCTAGAAGTTTTTTTGTCCCAAAATGTGTGTGTATAAATATTACAATATTTCACAT
>H9   MK294649                                                       
TGTTTCACATTTACATATATGTACTTATTACATATATTTATTGAATGACATAACAGTACATGATATAATATATATATATGTATTATCACCATTAAGTAATATTAAACATTCAAGTAACCATTCCAATAACTAAGTACATAGGCTAACAGTGATTAATCAATAAAAATAGAAAGGGTAAATATTAATGCAGTAACCATCACTCAACACTAAACTAAATAGTAATGATATACCAAGTAATCCGCATCCCGTTCAATTGATAGAAATTAATGTAGTAAGAACCTACCAACCTGTGATTTCTAAATGATAACGGTTATTGAAGGTGAGGGACAACAATTGTGGGGGTTTCACTCAGTGAATTATTCCTGGCATCTGGTTCCTACTTCAGGGCCATTAATCGGTTCATTCCCCACACTTTCATCGACGCTTGCATAAGTTAATGGTGTGAATACATACTCCTCGTTACCCAGCATGCCGGGCGTTCTTTCCAGCGGGTAAGGGGTTCTCTTTTTTATTTTCCTTTCACTTGGCATATCAGAGTGCACACGGTAATAGTTGATAAGGTTGAACATTTCCTCGCCTGAAAGAAATAGTATTCGTGGTGAAAAGATATTACAAGAATAACCACATATTAGGATATCAAGAGCATAAGGTGTAATTCCTCTCGAAACATCTCTGTCATTTCCCCCTCGGCTTTTGCGCGTAAAACCCCCCTACCCCCCAAAACTCCTAAGATCGCTGTTATTCCTGAAAACCCCCCGGAAACAGGAAAGCCTCTAGAAGTTTTTTTGTCCCAAAATGTGTGTGTATAAATATTACAATATTTCACAT
>H10  MK294650                                                      
TGTTTCACATTTACATATATGTACTTATTACATATATTTATTGAATGACATAACAGTACATGATATAATATATATATATGTATTATCACCATTAAGTAATATTAAACATTCAAGTAACCATCCCAATAACTAAGTACATAGGCTAACAGTGATTAATCAATAAAAATAGAAAGGGTAAATATTAATGCAGTAACCATCACTCAACACTAAACTAAATAGTAATGATATACCAAGTAATCCGCATCCCGTTCAATTGATAGAAATTAATGTAGTAAGAACCTACCAACCTGTGATTTCTAAATGATAACGGTTATTGAAGGTGAGGGACAACAATTGTGGGGGTTTCACTCAGTGAATTATTCCTGGCATCTGGTTCCTACTTCAGGGCCATTAATCGGTTCATTCCCCACACTTTCATCGACGCTTGCATAAGTTAATGGTGTGAATACATACTCCTCGTTACCCAGCATGCCGGGCGTTCTCTCCAGCGGGTAAGGGGTTCTCTTTTTTATTTTCCTTTCACTTGGCATATCAGAGTGCACACGGTAATAGTTGATAAGGTTGAACATTTCCTCGCCTGAAAGAAATAGTATTCGTGGTGAAAAGATATTACAAGAATAACCACATATTAGGATATCAAGAGCATAAGGTGTAATTCCTCTCGAAACATCTCTGTCATTTCCCCCTCGGCTTTTGCGCGTAAAACCCCCCTACCCCCCAAAACTCCTAAGATCGCTGTTATTCCTGAAAACCCCCCGGAAACAGGAAAGCCTCTAGAAGTTTTTTTGTCCCAAAATGTGTGTGTATAAATATTACAATATTTCACAT
>H11  MK294651                                                      
TGTTTCACATTTACATATATGTACTTATTACATATATTTATTGAATGACATAACAGTACATGATATAATATATATATATGTATTATCACCATTAAGTAATATTAAACATTCAAGTAACCATTCCAATAACTAAGTACATAGGCTAACAGTGATTAATCAATAAAAATAGAAAGGGTAAATATTAATGCAGTAACCATCACTCAACACTAAACTAAATAGTAATGATATACCAAGTAATCCGCATCCCGTTCAATTGATAGAAATTAATGTAGTAAGAACCTACCAACCTGTGATTTCTAAATGATAACGGTTATTGAAGGTGAGGGACAACAATTGTGGGGGTTTCACTCAGTGAATTATTCCTGGCATCTGGTTCCTACTTCAGGGCCATTAATCGGTTCATTCCCCACACTTTCATCGACGCTTGCATAAGTTAATGGTGTGAATACATACTCCTCGTTACCCAGCATGCCGGGCGTTCTCTCCAGCGGGTAAGGGGTTCTCTTTTTTATTTTCCTTTCACTTGGCATATCAGAGTGCACACGGTAATAGTTGATAAGGTTGAACATTTCCTCGCCTGAAAGAAATAGTATTCGTGGTGAAAAGATATTACAAGAATAACCACATATTAGGATATCAAGAGCATAAGGTGTAATTCCTCTCGAAACATCTCTGTCATTTCCCCCTCGGCTTTTGCGCGTAAAACCCCCCTACCCCCCAAAACTCCTAAGATCGCTGTTATTCCTGAAAACCCCCCGGAAACAGGAAAGCCTCTAGAAGTTTTTTTGTCCCAAAATGTGTGTGTAAAAATATTACAATATTTCACAT
>H12  MK294652                                                      
TGTTTCACATTTACATATATGTACTTATTACATATATTTATTGAATGACATAACAGTACATGATATAATATATATATATGTATTATCACCATTAAGTAATATTAAACATTCAAGTAACCATTCCAATAACTAAGTACATAGGCTAACAGTGATTAATCAATAAAAATAGAAAGGGTAAATATTAATGCAGTAACCATCACTCAACACTAAACTAAATAGTAATGATATACCAAGTAATCCGCATCCCGTTCAATTGATAGAAATTAATGTAGTAAGAACCTACCAACCTGTGATTTCTAAATGATAACGGTTATTGAAGGTGAGGGACAACAATTGTGGGGGTTTCACTCAGTGAATTATTCCTGGCATCTGGTTCCTACTTCAGGGCCATTAATCGGTTCATTCCCCACACTTTCATCGACGCTTGCATAAGTTAATGGTGTGAATACATACTCCTCGTTACCCAGCATGCCGGGCGTTCTCTCCAGCGGGTAAGGGGTTCTCTTTTTTATTTTCCTTTCACTTGGCATATCAGAGTGCACACGGTAATAGTTGATAAGGTTGAACATTTCCTCGCCTGAAAGAAATAGTATTCGTGGTGAAAAGATATTACAAGAATAACCACATATTAGGATATCAAGAGCATAAGGTGTAATTCCTCTCGAAACATCTCTGTCATTTCCCCCTCGGCTTTTGCGCGTAAACCCCCCTACCCCCCAAAACTCCTAAGATCGCTGTTATTCCTGAAAACCCCCCGGAAACAGGAAAGCCTCTAGAAGTTTTTTTGTCCCAAAATGTGTGTGTATAAATATTACAATATTTCACAT
>H13  MK294653                                                     
TGTTTCACATTTACATATATGTACTTATTACATATATTTATTGAATGACATAACAGTACATGATATAATATATATATATGTATTATCACCATTAAGTAATATTAAACATTCAAGTAACCATTCCAATAACTAAGTACATAGGCTAACAGTGATTAATCAATAAAAATAGAAAGGGTAAATATTAATGCAGTAACCATCACTCAACACTAAACTAAATAGTAATGATATACCAAGTAATCCGCATCCCGTTCAATTGATAGAAATTAATGTAGTAAGAACCTACCAACCTGTGATTTCTAAATGATAACGGTTATTGAAGGTGAGGGACAACAATTGTGGGGGTTTCACTCAGTGAATTATTCCTGGCATCTGGTTCCTACTTCAGGGCCATTAATCGGTTCATTCCCCACACTTTCATCGACGCTTGCATAAGTTAATGGTGTGAATACATACTCCTCGTTACCCAGCATGCCGGGCGTTCTCTCCAGCGGGTAAGGGGTTCTCTTTTTTATTTTCCTTTCACTTGGCATATCAGAGTGCACACGGTAATAGTTGATAAGGTTGAACATTTCCTCGCCTGAAAGAAATAGTATTCGTGGTGAAAAGATATTACAAGAATAACCACATATTAGGATATCAAGAGCATAAGGTGTAATTCCTCTCGAAACATCTCTATCATTTCCCCCTCGGCTTTTGCGCGTAAAACCCCCCTACCCCCCAAAACTCCTAAGATCGCTGTTATTCCTGAAAACCCCCCGGAAACAGGAAAGCCTCTAGAAGTTTTTTTGTCCCAAAATGTGTGTGTATAAATATTACAATATTTCACAT
>H14  MK294654                                                     
TGTTTCACATTTACATATATGTACTTATTACATATATTTATTGAATGACATAACAGTACATGATATAATATATATATATGTATTATCACCATTAAGTAATATTAAACATTCAAGTAACCATTCCAATAACTAAGTACATAGGCTAACAGTGATTAATCAATAAAAATAGAAAGGGTAAATATTAATGCAGCAACCATCACTCAACACTAAACTAAATAGTAATGATATACCAAGTAATCCGCATCCCGTTCAATTGATAGAAATTAATGTAGTAAGAACCTACCAACCTGTGATTTCTAAATGATAACGGTTATTGAAGGTGAGGGACAACAATTGTGGGGGTTTCACTCAGTGAATTATTCCTGGCATCTGGTTCCTACTTCAGGGCCATTAATCGGTTCATTCCCTACACTTTCATCGACGCTTGCATAAGTTAATGGTGTGAATACATACTCCTCGTTACCCAGCATGCCGGGCGTTCTCTCCAGCGGGTAAGGGGTTCTCTTTTTTATTTTCCTTTCACTTGGCATATCAGAGTGCACACGGTAATAGTTGATAAGGTTGAACATTTCCTCGCCTGAAAGAAATAGTATTCGTGGTGAAAAGATATTACAAGAATAACCACATATTAGGATATCAAGAGCATAAGGTGTAATTCCTCTCGAAACATCTCTGTCATTTCCCCCTCGGCTTTTGCGCGTAAAACCCCCCTACCCCCCAAAACTCCTAAGATCGCTGTTATTCCTGAAAACCCCCCGGAAACAGGAAAGCCTCTAGAAGTTTTTTTGTCCCAAAATGTGTGTGTATAAATATTACAATATTTCACAT
>H15  MK294655                                                     
TGTTTCACATTTACATATATGTACTTATTACATATATTTATTGAATGACATAACAGTACATGATATAATATATATATATGTATTATCACCATTAAGTAATATTAAACATTCAAGTAACCATTCCAATAACTAAGTACATAGGCTAACAGTGATTAATCAATAAAAATAGAAAAGGTAAATATTAATGCAGTAACCATCACTCAACACTAAACTAAATAGTAATGATATACCAAGTAATCCGCATCCCGTTCAATTGATAGAAATTAATGTAGTAAGAACCTACCAACCTGTGATTTCTAAATGATAACGGTTATTGAAGGTGAGGGACAACAATTGTGGGGGTTTCACTCAGTGAATTATTCCTGGCATCTGGTTCCTACTTCAGGGCCATTAATCGGTTCATTCCCCACACTTTCATCGACGCTTGCATAAGTTAATGGTGTGAATACATACTCCTCGTTACCCAGCATGCCGGGCGTTCTCTCCAGCGGGTAAGGGGTTCTCTTTTTTATTTTCCTTTCACTTGGCATATCAGAGTGCACACGGTAATAGTTGATAAGGTTGAACATTTCCTCGCCTGAAAGAAATAGTATTCGTGGTGAAAAGATATTACAAGAATAACCACATATTAGGATATCAAGAGCATAAGGTGTAATTCCTCTCGAAACATCTCTGTCATTTCCCCCTCGGCTTTTGCGCGTAAAACCCCCCTACCCCCCAAAACTCCTAAGATCGCTGTTATTCCTGAAAACCCCCCGGAAACAGGAAAGCCTCTAGAAGTTTTTTTGTCCCAAAATGTGTGTGTATAAATATTACAATATTTCACAT
>H16  MK294656                                                     
TGTTTCACATTTACATATATGTACTTATTACATATATTTATTGAATGACATAACAGTACATGATATAATATATATATATATGTATTATCACCATTAAGTAATATTAAACATTCAAGTAACCATTCCAATAACTAAGTACATAGGCTAACAGTGATTAATCAATAAAAATAGAAAGGGTAAATATTAATGCAGTAACCATCACTCAACACTAAACTAAATAGTAATGATATACCAAGTAATCCGCATCCCGTTCAATTGATAGAAATTAATGTAGTAAGAACCTACCAACCTGTGATTTCTAAATGATAACGGTTATTGAAGGTGAGGGACAACAATTGTGGGGGTTTCACTCAGTGAATTATTCCTGGCATCTGGTTCCTACTTCAGGGCCATTAATCGGTTCATTCCCCACACTTTCATCGACGCTTGCATAAGTTAATGGTGTGAATACATACTCCTCGTTACCCAGCATGCCGGGCGTTCTCTCCAGCGGGTAAGGGGTTCTCTTTTTTATTTTCCTTTCACTTGGCATATCAGAGTGCACACGGTAATAGTTGATAAGGTTGAACATTTCCTCGCCTGAAAGAAATAGTATTCGTGGTGAAAAGATATTACAAGAATAACCACATATTAGGATATCAAGAGCATAAGGTGTAATTCCTCTCGAAACATCTCTGTCATTTCCCCCTCGGCTTTTGCGCGTAAAACCCCCCTACCCCCCAAAACTCCTAAGATCGCTGTTATTCCTGAAAACCCCCCGGAAACAGGAAAGCCTCTAGAAGTTTTTTTGTCCCAAAATGTGTGTGTATAAATATTACAATATTTCACAT
>H17  MK294657                                                     
TGTTTCACATTTACATATATGTACTTATTACATATATTTATTGAATGACATAACAGTACATGATATAATATATATATATATGTATTATCACCATTAAGTAATATTAAACATTCAAGTAACCATTCCAATAACTAAGTACATAGGCTAACAGTGATTAATCACTAAAAATAGAAAGGGTAAATATTAATGCAGTAACCATCACTCAACACTAAACTAAATAGTAATGATATACCAAGTAATCCGCATCCCGTTCAATTGATAGAAATTAATGTAGTAAGAACCTACCAACCTGTGATTTCTAAATGATAACGGTTATTGAAGGTGAGGGACAACAATTGTGGGGGTTTCACTCAGTGAATTATTCCTGGCATCTGGTTCCTACTTCAGGGCCATTAATCGGTTCATTCCCCACACTTTCATCGACGCTTGCATAAGTTAATGGTGTGAATACATACTCCTCGTTACCCAGCATGCCGGGCGTTCTCTCCAGCGGGTAAGGGGTTCTCTTTTTTATTTTCCTTTCACTTGGCATATCAGAGTGCACACGGTAATAGTTGATAAGGTTGAACATTTCCTCGCCTGAAAGAAATAGTATTCGTGGTGAAAAGATATTACAAGAATAACCACATATTAGGATATCAAGAGCATAAGGTGTAATTCCTCTCGAAACATCTCTGTCATTTCCCCCTCGGCTTTTGCGCGTAAAACCCCCCTACCCCCCAAAACTCCTAAGATCGCTGTTATTCCTGAAAACCCCCCGGAAACAGGAAAGCCTCTAGAAGTTTTTTTGTCCCAAAATGTGTGTGTATAAATATTACAATATTTCACAT
>H18  MK294658                                                      
TGTTTCACATTTACATATATGTACTTATTACATATATTTATTGAATGACATAACAGTACATGATATAATATATATATATATGTATTATCACCATTAAGTAATATTAAACATTCAAGTAACCATTCCAATAACTAAGTACATAGGCTAACAGTGATTAATCAATAAAAATAGAAAGGGTAAATATTAATGCAGTAACCATCACTCAACACTAAACTAAATAGTAATGATATACCAAGTAATCCGCATCCCGTTCAATTGATAGAAATTAATGTAGTAAGAACCTACCAACCTGTGATTTCTAAATGATAACGGTTATTGAAGGTGAGGGACAACAATTGTGGGGGTTTCACTTAGTGAATTATTCCTGGCATCTGGTTCCTACTTCAGGGCCATTAATCGGTTCATTCCCCACACTTTCATCGACGCTTGCATAAGTTAATGGTGTGAATACATACTCCTCGTTACCCAGCATGCCGGGCGTTCTCTCCAGCGGGTAAGGGGTTCTCTTTTTTATTTTCCTTTCACTTGGCATATCAGAGTGCACACGGTAATAGTTGATAAGGTTGAACATTTCCTCGCCTGAAAGAAATAGTATTCGTGGTGAAAAGATATTACAAGAATAACCACATATTAGGATATCAAGAGCATAAGGTGTAATTCCTCTCGAAACATCTCTGTCATTTCCCCCTCGGCTTTTGCGCGTAAAACCCCCCTACCCCCCAAAACTCCTAAGATCGCTGTTATTCCTGAAAACCCCCCGGAAACAGGAAAGCCTCTAGAAGTTTTTTTGTCCCAAAATGTGTGTGTATAAATATTACAATATTTCACAT
>H19  MK294659                                                     
TGTTTCACATTTACATATATGTACTTATTACATATATTTATTGAATGACATAACAGTACATGATATAATATATATATATATGTATTATCACCATTAAGTAATATTAAACATTCAAGTAACCATTCCAATAACTAAGTACATGGGCTAACAGTGATTAATCAATAAAAATAGAAAGGGTAAATATTAATGCAGTAACCATCACTCAACACTAAACTAAATAGTAATGATATACCAAGTAATCCGCATCCCGTTCAATTGATAGAAATTAATGTAGTAAGAACCTACCAACCTGTGATTTCTAAATGATAACGGTTATTGAAGGTGAGGGACAACAATTGTGGGGGTTTCACTCAGTGAATTATTCCTGGCATCTGGTTCCTACTTCAGGGCCATTAATCGGTTCATTCCCCACACTTTCATCGACGCTTGCATAAGTTAATGGTGTGAATACATACTCCTCGTTACCCAGCATGCCGGGCGTTCTCTCCAGCGGGTAAGGGGTTCTCTTTTTTATTTTCCTTTCACTTGGCATATCAGAGTGCACACGGTAATAGTTGATAAGGTTGAACATTTCCTCGCCTGAAAGAAATAGTATTCGTGGTGAAAAGATATTACAAGAATAACCACATATTAGGATATCAAGAGCATAAGGTGTAATTCCTCTCGAAACATCTCTGTCATTTCCCCCTCGGCTTTTGCGCGTAAAACCCCCCTACCCCCCAAAACTCCTAAGATCGCTGTTATTCCTGAAAACCCCCCGGAAACAGGAAAGCCTCTAGAAGTTTTTTTGTCCCAAAATGTGTGTGTATAAATATTACAATATTTCACAT
>H20  MK294660                                                     
TGTTTCACATTTACATATATGTACTTATTACATATATTTATTGAATGACATAACAGTACATGATATAATATATATATATATGTATTATCACCATTAAGTAATATTAAACATTCAAGTAACCATTCCAATAACTAAGTACATAGGCTAACAGTGATTAATCAATAAAAATAGAAAGTGTAAATATTAATGCAGTAACCATCACTCAACACTAAACTAAATAGTAATGATATACCAAGTAATCCGCATCCCGTTCAATTGATAGAAATTAATGTAGTAAGAACCTACCAACCTGTGATTTCTAAATGATAACGGTTATTGAAGGTGAGGGACAACAATTGTGGGGGTTTCACTCAGTGAATTATTCCTGGCATCTGGTTCCTACTTCAGGGCCATTAATCGGTTCATTCCCCACACTTTCATCGACGCTTGCATAAGTTAATGGTGTAAATACATACTCCTCGTTACCCAGCATGCCGGGCGTTCTCTCCAGCGGGTAAGGGGTTCTCTTTTTTATTTTCCTTTCACTTGGCATATCAGAGTGCACACGGTAATAGTTGATAAGGTTGAACATTTCCTCGCCTGAAAGAAATAGTATTCGTGGTGAAAAGATATTACAAGAATAACCACATATTAGGATATCAAGAGCATAAGGTGTAATTCCTCTCGAAACATCTCTGTCATTTCCCCCTCGGCTTTTGCGCGTAAAACCCCCCTACCCCCCAAAACTCCTAAGATCGCTGTTATTCCTGAAAACCCCCCGGAAACAGGAAAGCCTCTAGAAGTTTTTTTGTCCCAAAATGTGTGTGTATAAATATTACAATATTTCACAT
>H21  MK294661                                                     
TGTTTCACATTTACATATATGTACTTATTACATATATTTATTGAATGACATAACAGTACATGATATGATATATATATATGTATTATCACCATTAAGTAATATTAAACATTCAAGTAACCATTCCAATAATTAAGTACATAGGCTAACAGTGATTAATCAATAAAAATAGAAAGGGTAAATATTAATGCAGTAACCATCACTCAACACTAAACTAAATAGTAATGATATACCAAGTAATCCGCATCCCGTTCAATTGATAGAAATTAATGTAGTAAGAACCTACCAACCTGTGATTTCTAAATGATAACGGTTATTGAAGGTGAGGGACAACAATTGTGGGGGTTTCACTCAGTGAATTATTCCTGGCATCTGGTTCCTACTTCAGGGCCATTAATCGGTTCATTCCCCACACTTTCATCGACGCTTGCATAAGTTAATGGTGTGAATACATACTCCTCGTTACCCAGCATGCCGGGCGTTCTCTCCAGCGGGTAAGGGGTTCTCTTTTTTATTTTCCTTTCACTTGGCATATCAGAGTGCACACGGTAATAGTTGATAAGGTTGAACATTTCCTCGCCTGAAAGAAATAGTATTCGTGGTGAAAAGATATTACAAGAATAACCACATATTAGGATATCAAGAGCATAAGGTGTAATTCCTCTCGAAACATCTCTGTCATTTCCCCCTCGGCTTTTGCGCGTAAAACCCCCCTACCCCCCAAAACTCCTAAGATCGCTGTTATTCCTGAAAACCCCCCGGAAACAGGAAAGCCTCTAGAAGTTTTTTTGTCCCAAAATGTGTGTGTATAAATATTACAATATTTCACAT
>H22  MK294662                                                     
TGTTTCACATTTACATATATGTACTTATTACATATATTTATTGAATGACATAACAGTACATGATATGATATATATATATGTATTATCACCATTAAGTAATATTAAACATTCAAGTAACCATTCCAATAATTAAGTACATAGGCTAACAGTGATTAATCAATAAAAATAGAAAGGGTAAATATTAATGCAGTAACCATCACTCAACACTAAACTAAATAGTAACGATATACCAAGTAATCCGCATCCCGTTCAATTGATAGAAATTAATGTAGTAAGAACCTACCAACCTGTGATTTCTAAATGATAACGGTTATTGAAGGTGAGGGACAACAATTGTGGGGGTTTCACTCAGTGAATTATTCCTGGCATCTGGTTCCTACTTCAGGGCCATTAATCGGTTCATTCCCCACACTTTCATCGACGCTTGCATAAGTTAATGGTGTGAATACATACTCCTCGTTACCCAGCATGCCGGGCGTTCTCTCCAGCGGGTAAGGGGTTCTCTTTTTTATTTTCCTTTCACTTGGCATATCAGAGTGCACACGGTAATAGTTGATAAGGTTGAACATTTCCTCGCCTGAAAGAAATAGTATTCGTGGTGAAAAGATATTACAAGAATAACCACATATTAGGATATCAAGAGCATAAGGTGTAATTCCTCTCGAAACATCTCTGTCATTTCCCCCTCGGCTTTTGCGCGTAAAACCCCCCTACCCCCCAAAACTCCTAAGATCGCTGTTATTCCTGAAAACCCCCCGGAAACAGGAAAGCCTCTAGAAGTTTTTTTGTCCCAAAATGTGTGTGTATAAATATTACAATATTTCACAT
>H23  MK294663                                                     
TGTTTCACATTTACATATATGTACTTATTACATATATTTATTGAATGACATAACAGTACATGATATGATATATATATATGTATTATCACCATTAAGTAATATTAAACATTCAAGTAACCATTCCAATAATTAAGTACATAGGCTAACAGTGATTAATCAATAAAAATAGAAAGGGTAAATATTAATGCAGTAACCATCACTCAACACTAAGCTAAATAGTAATGATATACCAAGTAATCCGCATCCCGTTCAATTGATAGAAATTAATGTAGTAAGAACCTACCAACCTGTGATTTCTAAATGATAACGGTTATTGAAGGTGAGGGACAACAATTGTGGGGGTTTCACTCAGTGAATTATTCCTGGCATCTGGTTCCTACTTCAGGGCCATTAATCGGTTCATTCCCCACACTTTCATCGACGCTTGCATAAGTTAATGGTGTGAATACATACTCCTCGTTACCCAGCATGCCGGGCGTTCTCTCCAGCGGGTAAGGGGTTCTCTTTTTTATTTTCCTTTCACTTGGCATATCAGAGTGCACACGGTAATAGTTGATAAGGTTGAACATTTCCTCGCCTGAAAGAAATAGTATTCGTGGTGAAAAGATATTACAAGAATAACCACATATTAGGATATCAAGAGCATAAGGTGTAATTCCTCTCGAAACATCTCTGTCATTTCCCCCTCGGCTTTTGCGCGTAAAACCCCCCTACCCCCCAAAACTCCTAAGATCGCTGTTATTCCTGAAAACCCCCCGGAAACAGGAAAGCCTCTAGAAGTTTTTTTGTCCCAAAATGTGTGTGTATAAATATTACAATATTTCACAT
>H24  MK294664                                                     
TGTTTCACATTTACATATATGTACTTATTACATATATTTATTGAATGACATAACAGTACATGATATGATATATATATATGTATTATCACCATTAAGTAATATTAAACATTCAAGTAACCATTCCAATAATTAAGTACATAGGCTAACAGTGATTAGTCAATAAAAATAGAAAGGGTAAATATTAATGCAGTAACCATCACTCAACACTAAACTAAATAGTAATGATATACCAAGTAATCCGCATCCCGTTCAATTGATAGAAATTAATGTAGTAAGAACCTACCAACCTGTGATTTCTAAATGATAACGGTTATTGAAGGTGAGGGACAACAATTGTGGGGGTTTCACTCAGTGAATTATTCCTGGCATCTGGTTCCTACTTCAGGGCCATTAATCGGTTCATTCCCCACACTTTCATCGACGCTTGCATAAGTTAATGGTGTGAATACATACTCCTCGTTACCCAGCATGCCGGGCGTTCTCTCCAGCGGGTAAGGGGTTCTCTTTTTTATTTTCCTTTCACTTGGCATATCAGAGTGCACACGGTAATAGTTGATAAGGTTGAACATTTCCTCGCCTGAAAGAAATAGTATTCGTGGTGAAAAGATATTACAAGAATAACCACATATTAGGATATCAAGAGCATAAGGTGTAATTCCTCTCGAAACATCTCTGTCATTTCCCCCTCGGCTTTTGCGCGTAAAACCCCCCTACCCCCCAAAACTCCTAAGATCGCTGTTATTCCTGAAAACCCCCCGGAAACAGGAAAGCCTCTAGAAGTTTTTTTGTCCCAAAATGTGTGTGTATAAATATTACAATATTTCACAT
>H25  MK294665                                                     
TGTTTCATATTTACATATATGTACTTATTACATATATTTATTGAATGACATAACAGTACATGATATGATATATATATATGTATTATCACCATTAAGTAATATTAAACATTCAAGTAACCATTCCAATAATTAAGTACATAGGCTAACAGTGATTAATCAATAAAAATAGAAAGGGTAAATATTAATGCAGTAACCATCACTCAACACTAAACTAAATAGTAATGATATACCAAGTAATCCGCATCCCGTTCAATTGATAGAAATTAATGTAGTAAGAACCTACCAACCTGTGATTTCTAAATGATAACGGTTATTGAAGGTGAGGGACAACAATTGTGGGGGTTTCACTCAGTGAATTATTCCTGGCATCTGGTTCCTACTTCAGGGCCATTAATCGGTTCATTCCCCACACTTTCATCGACGCTTGCATAAGTTAATGGTGTGAATACATACTCCTCGTTACCCAGCATGCCGGGCGTTCTCTCCAGCGGGTAAGGGGTTCTCTTTTTTATTTTCCTTTCACTTGGCATATCAGAGTGCACACGGTAATAGTTGATAAGGTTGAACATTTCCTCGCCTGAAAGAAATAGTATTCGTGGTGAAAAGATATTACAAGAATAACCACATATTAGGATATCAAGAGCATAAGGTGTAATTCCTCTCGAAACATCTCTGTCATTTCCCCCTCGGCTTTTGCGCGTAAAACCCCCCTACCCCCCAAAACTCCTAAGATCGCTGTTATTCCTGAAAACCCCCCGGAAACAGGAAAGCCTCTAGAAGTTTTTTTGTCCCAAAATGTGTGTGTATAAATATTACAATATTTCACAT
>H26  MK294666                                                     
TGTTTCACATTTACATATATGTACTTATTACATATATTTATTGAATGACATAACAGTACATGATATGATATATATATATGTATTATCACCATTAAGTAATATTAAACATTCAAGTAACCATTCCAATAATTAAGTACATAGGCTAACAGTGATTAATCAATAAAAATAGAAGGGGTAAATATTAATGCAGTAACCATCACTCAACACTAAACTAAATAGTAATGATATACCAAGTAATCCGCATCCCGTTCAATTGATAGAAATTAATGTAGTAAGAACCTACCAACCTGTGATTTCTAAATGATAACGGTTATTGAAGGTGAGGGACAACAATTGTGGGGGTTTCACTCAGTGAATTATTCCTGGCATCTGGTTCCTACTTCAGGGCCATTAATCGGTTCATTCCCCACACTTTCATCGACGCTTGCATAAGTTAATGGTGTGAATACATACTCCTCGTTACCCAGCATGCCGGGCGTTCTCTCCAGCGGGTAAGGGGTTCTCTTTTTTATTTTCCTTTCACTTGGCATATCAGAGTGCACACGGTAATAGTTGATAAGGTTGAACATTTCCTCGCCTGAAAGAAATAGTATTCGTGGTGAAAAGATATTACAAGAATAACCACATATTAGGATATCAAGAGCATAAGGTGTAATTCCTCTCGAAACATCTCTGTCATTTCCCCCTCGGCTTTTGCGCGTAAAACCCCCCTACCCCCCAAAACTCCTAAGATCGCTGTTATTCCTGAAAACCCCCCGGAAACAGGAAAGCCTCTAGAAGTTTTTTTGTCCCAAAATGTGTGTGTATAAATATTACAATATTTCACAT
>H27  MK294667                                                     
TGTTTCACATTTACATATATGTACTTATTACATATATTTATTGAATGACATAACAGTACATGATATGATATATATATATGTATTATCACCATTAAGTAATATTAAACATTCAAGTAACCATTCCAATAATTAAGTACATAGGCTAACAGTGATTAATCAATAAAAATAGAAAGGGTAAATATTAATGCAGTAACCATCACTCAACACTAAACTAAATAGTAATGATATACCAAGTAATCCGCATCCCGTTCAATTGATAGAAATTAATGTAGTAAGAACCTACCAACCTGTGATTTCTAAATGATAACGGTTATTGAAGGTGAGGGACAACAATTGTGGGGGTTTCACTCAGTGAATTATTCCTGGCATCTGGTTCCTACTTCAGGGCCATTAATCGGTTCATTCCCCACACTTTCATCGACGCTTGCATAAGTTAATGGTGTGAATACATACTCCTCGTTACCCAGCATGCCGGGCGTTCTCTCCAGCGGGTAAGGGGTTCTCTTTTTTATTTTCCTTTCACTTGGCATATCAGAGTGCACACGGTAATAGCTGATAAGGTTGAACATTTCCTCGCCTGAAAGAAATAGTATTCGTGGTGAAAAGATATTACAAGAATAACCACATATTAGGATATCAAGAGCATAAGGTGTAATTCCTCTCGAAACATCTCTGTCATTTCCCCCTCGGCTTTTGCGCGTAAAACCCCCCTACCCCCCAAAACTCCTAAGATCGCTGTTATTCCTGAAAACCCCCCGGAAACAGGAAAGCCTCTAGAAGTTTTTTTGTCCCAAAATGTGTGTGTATAAATATTACAATATTTCACAT
>H28  MK294668                                                     
TGTTTCACATTTACATATATGTACTTATTACATATATTTATTGAATGACATAACAGTACATGATATGATATATATATATGTATTATCACCATTAAGTAATATTAAACATTCAAGTAACCATTCCAATAATTAAGTACATAGGCTAACAGTGATTAATCAATAAAAATAGAAAGGGTAAATATTAATGCAGTAACCATCACTCAACACTAAACTAAATAGTAATGATATACCAAGTAATCCGCATCCCGTTCAATTGATAGAAATTAATGTAGTAAGAACCTACCAACCTGTGATTTCTAAATGATAACGGTTATTGAAGGTGAGGGACAACAATTGTGGGGGTTTCACTCAGTGAATTATTCCTGGCATCTGGTTCCTACTTCAGGGCCATTAATCGGTTCATTCCCCACACTTTCATCGACGCTTGCATAAGTTAATGGTGTGAATACATACTCCTCGTTACCCAGCATGCCGGGCGTTCTCTCCAGCGGGTAAGGGGTTCTCTTTTTTATTTTCCTTTCACTTGGCATATCAGAGTGCACACGGTAATAGTTGATAAGGTTGAACATTTCCTCGCCTGAAAGAAATAGTATTCGTGGTGAAAAGATATTACAAGGATAACCACATATTAGGATATCAAGAGCATAAGGTGTAATTCCTCTCGAAACATCTCTGTCATTTCCCCCTCGGCTTTTGCGCGTAAAACCCCCCTACCCCCCAAAACTCCTAAGATCGCTGTTATTCCTGAAAACCCCCCGGAAACAGGAAAGCCTCTAGAAGTTTTTTTGTCCCAAAATGTGTGTGTATAAATATTACAATATTTCACAT
>H29  MK294669                                                     
TGTTTCACATTTACATATATGTACTTATTACATATATTTATTGAATGACATAACAGTACATGATATGATATATATATATATGTATTATCACCATTAAGTAATATTAAACATTCAAGTAACCATTCCAATAATTAAGTACATAGGCTAACAGTGATTAATCAATAAAAATAGAAAGGGTAAATATTAATGCAGTAACCATCACTCAACACTAAACTAAATAGTAATGATATACCAAGTAATCCGCATCCCGTTCAATTGATAGAAATTAATGTAGTAAGAACCTACCAACCTGTGATTTCTAAATGATAACGGTTATTGAAGGTGAGGGACAACAATTGTGGGGGTTTCACTCAGTGAATTATTCCTGGCATCTGGTTCCTACTTCAGGGCCATTAATCGGTTCATTCCCCACACTTTCATCGACGCTTGCATAAGTTAATGGTGTGAATACATACTCCTCGTTACCCAGCATGCCGGGCGTTCTCTCCAGCGGGTAAGGGGTTCTCTTTTTTATTTTCCTTTCACTTGGCATATCAGAGTGCACACGGTAATAGTTGATAAGGTTGAACATTTCCTCGCCTGAAAGAAATAGTATTCGTGGTGAAAAGATATTACAAGAATAACCACATATTAGGATATCAAGAGCATAAGGTGTAATTCCTCTCGAAACATCTCTGTCATTTCCCCCTCGGCTTTTGCGCGTAAAACCCCCCTACCCCCCAAAACTCCTAAGATCGCTGTTATTCCTGAAAACCCCCCGGAAACAGGAAAGCCTCTAGAAGTTTTTTTGTCCCAAAATGTGTGTGTATAAATATTACAATATTTCACAT
>H30  MK294670                                                     
TGTTTCACATTTACATATATGTACTTATTACATATATTTATTGAATGACATAACAGTACATGATATGATATATATATATATGTATTATCACCATTAAGTAATATTAAACATTCAAGTAACCATTCCAATAATTAAGTACATAGGCTAACAGTGATTAATCAATAAAAACAGAAAGGGTAAATATTAATGCAGTAACCATCACTCAACACTAAACTAAATAGTAATGATATACCAAGTAATCCGCATCCCGTTCAATTGATAGAAATTAATGTAGTAAGAACCTACCAACCTGTGATTTCTAAATGATAACGGTTATTGAAGGTGAGGGACAACAATTGTGGGGGTTTCACTCAGTGAATTATTCCTGGCATCTGGTTCCTACTTCAGGGCCATTAATCGGTTCATTCCCCACACTTTCATCGACGCTTGCATAAGTTAATGGTGTGAATACATACTCCTCGTTACCCAGCATGCCGGGCGTTCTCTCCAGCGGGTAAGGGGTTCTCTTTTTTATTTTCCTTTCACTTGGCATATCAGAGTGCACACGGTAATAGTTGATAAGGTTGAACATTTCCTCGCCTGAAAGAAATAGTATTCGTGGTGAAAAGATATTACAAGAATAACCACATATTAGGATATCAAGAGCATAAGGTGTAATTCCTCTCGAAACATCTCTGTCATTTCCCCCTCGGCTTTTGCGCGTAAAACCCCCCTACCCCCCAAAACTCCTAAGATCGCTGTTATTCCTGAAAACCCCCCGGAAACAGGAAAGCCTCTAGAAGTTTTTTTGTCCCAAAATGTGTGTGTATAAATATTACAATATTTCACAT
>H31  MK294671                                                     
TGTTTCACATTTACATATATGTACTTATTACATATATTTATTGAATGACATAACAGTACATGATATGATATATATATATATGTATTATCACCATTAAGTAATATTAAACATTCAAGTAACCATTCCAATAATTAAGTACATAGGCTAACAGTGATTAATCAATAAAAATAGAAAGGGTAAATATTAATGCAGTAACCATCACTCAACACTGAACTAAATAGTAATGATATACCAAGTAATCCGCATCCCGTTCAATTGATAGAAATTAATGTAGTAAGAACCTACCAACCTGTGATTTCTAAATGATAACGGTTATTGAAGGTGAGGGACAACAATTGTGGGGGTTTCACTCAGTGAATTATTCCTGGCATCTGGTTCCTACTTCAGGGCCATTAATCGGTTCATTCCCCACACTTTCATCGACGCTTGCATAAGTTAATGGTGTGAATACATACTCCTCGTTACCCAGCATGCCGGGCGTTCTCTCCAGCGGGTAAGGGGTTCTCTTTTTTATTTTCCTTTCACTTGGCATATCAGAGTGCACACGGTAATAGTTGATAAGGTTGAACATTTCCTCGCCTGAAAGAAATAGTATTCGTGGTGAAAAGATATTACAAGAATAACCACATATTAGGATATCAAGAGCATAAGGTGTAATTCCTCTCGAAACATCTCTGTCATTTCCCCCTCGGCTTTTGCGCGTAAAACCCCCCTACCCCCCAAAACTCCTAAGATCGCTGTTATTCCTGAAAACCCCCCGGAAACAGGAAAGCCTCTAGAAGTTTTTTTGTCCCAAAATGTGTGTGTATAAATATTACAATATTTCACAT
>H32  MK294672                                                     
TGTTTCACATTTACATATATGTACTTATTACATATATTTATTGAATGACATAACAGTACATGATATGATATATATATATGTATTATCACCATTAAGTAATATTAAACATTCAAGTAACCATTCCAATAATTAAGTACATAGGCTAACAGTGATTAATCAATAAAAATAGAAAGGGTAAATATTAATGCAGTAACCATCACTCAACACTGAACTAAATAGTAATGATATACCAAGTAATCCGCATCCCGTTCAATTGATAGAAATTAATGTAGTAAGAACCTACCAACCTGTGATTTCTAAATGATAACGGTTATTGAAGGTGAGGGACAACAATTGTGGGGGTTTCACTCAGTGAATTATTCCTGGCATCTGGTTCCTACTTCAGGGCCATTAATCGGTTCATTCCCCACACTTTCATCGACGCTTGCATAAGTTAATGGTGTGAATACATACTCCTCGTTACCCAGCATGCCGGGCGTTCTCTCCAGCGGGTAAGGGGTTCTCTTTTTTATTTTCCTTTCACTTGGCATATCAGAGTGCACACGGTAATAGTTGATAAGGTTGAACATTTCCTCGCCTGAAAGAAATAGTATTCGTGGTGAAAAGATATTACAAGAATAACCACATATTAGGATATCAAGAGCATAAGGTGTAATTCCTCTCGAAACATCTCTGTCATTTCCCCCTCGGCTTTTGCGCGTAAAACCCCCCTACCCCCCAAAACTCCTAAGATCGCTGTTATTCCTGAAAACCCCCCGGAAACAGGAAAGCCTCTAGAAGTTTTTTTGTCCCAAAATGTGTGTGTATAAATATTACAATATTTCACAT
>H33  MK294673                                                     
TGTTTCACATTTACATATATGTACTTATTACATATATTTATTGAATGACATAACAGTACATGATATGATATATATATATGTATTATCACCATTAAGTAATATTAAACATTCAAGTAACCATTCCAATAATTAAGTACATAGGCTAACAGTGATTAATCAATAAAAATAGAAAGGGTAAATATTAATGCAGTAACCATCACTCAACACTAAACTAAATAGTAATGATATACCAAGTAATCCGCATCCCGTTCAATTGATAGAAATTAATGTAGTAAGAACCTACCAACCTGTGATTTCTAAATGATAACGGTTATTGAAGGTGAGGGACAACAATTGTGGGGGTTTCACTCAGTGAACTATTCCTGGCATCTGGTTCCTACTTCAGGGCCATTAATCGGTTCATTCCCCACACTTTCATCGACGCTTGCATAAGTTAATGGTGTGAATACATACTCCTCGTTACCCAGCATGCCGGGCGTTCTCTCCAGCGGGTAAGGGGTTCTCTTTTTTATTTTCCTTTCACTTGGCATATCAGAGTGCACACGGTAATAGTTGATAAGGTTGAACATTTCCTCGCCTGAAAGAAATAGTATTCGTGGTGAAAAGATATTACAAGAATAACCACATATTAGGATATCAAGAGCATAAGGTGTAATTCCTCTCGAAACATCTCTGTCATTTCCCCCTCGGCTTTTGCGCGTAAAACCCCCCTACCCCCCAAAACTCCTAAGATCGCTGTTATTCCTGAAAACCCCCCGGAAACAGGAAAGCCTCTAGAAGTTTTTTTGTCCCAAAATGTGTGTGTATAAATATTACAATATTTCACAT
>H34  MK294674                                                     
TGTTTCACATTTACATATATGTATTTATTACATATATTTATTGAATGACATAACAGTACATGATATGATATATATATATGTATTATCACCATTAAGTAATATTAAACATTCAAGTAACCATTCCAATAATTAAGTACATAGGCTAACAGTGATTAATCAATAAAAATAGAAAGGGTAAATATTAATGCAGTAACCATCACTCAACACTAAACTAAATAGTAATGATATACCAAGTAATCCGCATCCCGTTCAATTGATAGAAATTAATGTAGTAAGAACCTACCAACCTGTGATTTCTAAATGATAACGGTTATTGAAGGTGAGGGACAACAATTGTGGGGGTTTCACTCAGTGAATTATTCCTGGCATCTGGTTCCTACTTCAGGGCCATTAATCGGTTCATTCCCCACACTTTCATCGACGCTTGCATAAGTTAATGGTGTGAATACATACTCCTCGTTACCCAGCATGCCGGGCGTTCTCTCCAGCGGGTAAGGGGTTCTCTTTTTTATTTTCCTTTCACTTGGCATATCAGAGTGCACACGGTAATAGTTGATAAGGTTGAACATTTCCTCGCCTGAAAGAAATAGTATTCGTGGTGAAAAGATATTACAAGAATAACCACATATTAGGATATCAAGAGCATAAGGTGTAATTCCTCTCGAAACATCTCTGTCATTTCCCCCTCGGCTTTTGCGCGTAAAACCCCCCTACCCCCCAAAACTCCTAAGATCGCTGTTATTCCTGAAAACCCCCCGGAAACAGGAAAGCCTCTAGAAGTTTTTTTGTCCCAAAATGTGTGTGTATAAATATTACAATATTTCACAT
>H35  MK294675                                                     
TGTTTCACATTTACATATATGTACTTATTACATATATTTATTGAATGACATAACAGTACATGATATGATATATATATATGTATTATCACCATTAAGTAATATTAAACATTCAAGTAACCATTCCAATAATTAAGTACATAGGCTAACAGTGATTAATCAATAAAAATAGAAAGGGTAAATATTAATGCAGTAACCATCACTCAACACTAAACTAAATAGTAATGATATACCAAGTAATCCACATCCCGTTCAATTGATAGAAATTAATGTAGTAAGAACCTACCAACCTGTGATTTCTAAATGATAACGGTTATTGAAGGTGAGGGACAACAATTGTGGGGGTTTCACTCAGTGAATTATTCCTGGCATCTGGTTCCTACTTCAGGGCCATTAATCGGTTCATTCCCCACACTTTCATCGACGCTTGCATAAGTTAATGGTGTGAATACATACTCCTCGTTACCCAGCATGCCGGGCGTTCTCTCCAGCGGGTAAGGGGTTCTCTTTTTTATTTTCCTTTCACTTGGCATATCAGAGTGCACACGGTAATAGTTGATAAGGTTGAACATTTCCTCGCCTGAAAGAAATAGTATTCGTGGTGAAAAGATATTACAAGAATAACCACATATTAGGATATCAAGAGCATAAGGTGTAATTCCTCTCGAAACATCTCTGTCATTTCCCCCTCGGCTTTTGCGCGTAAAACCCCCCTACCCCCCAAAACTCCTAAGATCGCTGTTATTCCTGAAAACCCCCCGGAAACAGGAAAGCCTCTAGAAGTTTTTTTGTCCCAAAATGTGTGTGTATAAATATTACAATATTTCACAT
>H36  MK294676                                                     
TGTTTCACATTTACATATATGTACTTATTACATATATTTATTGAATGACATAACAGTACATGATATGATATATATATATATGTATTATCACCATTAAGTAATATTAAACATTCAAGTAACCATTCCAATAATTAAGTACATAGGCTAACAGTGATTAATCAATAAAAATAGAAAGGGTAAATATTAATGCAGTAACCATCACTCAACACTAAACTAAATAGTAATGATATACCAAGTAATCCACATCCCGTTCAATTGATAGAAATTAATGTAGTAAGAACCTACCAACCTGTGATTTCTAAATGATAACGGTTATTGAAGGTGAGGGACAACAATTGTGGGGGTTTCACTCAGTGAATTATTCCTGGCATCTGGTTCCTACTTCAGGGCCATTAATCGGTTCATTCCCCACACTTTCATCGACGCTTGCATAAGTTAATGGTGTGAATACATACTCCTCGTTACCCAGCATGCCGGGCGTTCTCTCCAGCGGGTAAGGGGTTCTCTTTTTTATTTTCCTTTCACTTGGCATATCAGAGTGCACACGGTAATAGTTGATAAGGTTGAACATTTCCTCGCCTGAAAGAAATAGTATTCGTGGTGAAAAGATATTACAAGAATAACCACATATTAGGATATCAAGAGCATAAGGTGTAATTCCTCTCGAAACATCTCTGTCATTTCCCCCTCGGCTTTTGCGCGTAAAACCCCCCTACCCCCCAAAACTCCTAAGATCGCTGTTATTCCTGAAAACCCCCCGGAAACAGGAAAGCCTCTAGAAGTTTTTTTGTCCCAAAATGTGTGTGTATAAATATTACAATATTTCACAT
>H37  MK294677                                                     
TGTTTCACATTTACATATATGTACTTATTACATATATTTATTGAATGACATAACAGTACATGATATGATATATATATATATGTATTATCACCATTAAGTAATATTAAACATTCAAGTAACCATTCCAATAATTAAGTACATAGGCTAACAGTGATTAATCAATAAAAATAGAAAGGGTAAATATTAATGCAGTAACCATCACTCAACACTAGACTAAATAGTAATGATATACCAAGTAATCCGCATCCCGTTCAATTGATAGAAATTAATGTAGTAAGAACCTACCAACCTGTGATTTCTAAATGATAACGGTTATTGAAGGTGAGGGACAACAATTGTGGGGGTTTCACTCAGTGAATTATTCCTGGCATCTGGTTCCTACTTCAGGGCCATTAATCGGTTCATTCCCCACACTTTCATCGACGCTTGCATAAGTTAATGGTGTGAATACATACTCCTCGTTACCCAGCATGCCGGGCGTTCTCTCCAGCGGGTAAGGGGTTCTCTTTTTTATTTTCCTTTCACTTGGCATATCAGAGTGCACACGGTAATAGTTGATAAGGTTGAACATTTCCTCGCCTGAAAGAAATAGTATTCGTGGTGAAAAGATATTACAAGAATAACCACATATTAGGATATCAAGAGCATAAGGTGTAATTCCTCTCGAAACATCTCTGTCATTTCCCCCTCGGCTTTTGCGCGTAAAACCCCCCTACCCCCCAAAACTCCTAAGATCGCTGTTATTCCTGAAAACCCCCCGGAAACAGGAAAGCCTCTAGAAGTTTTTTTGTCCCAAAATGTGTGTGTATAAATATTACAATATTTCACAT
>H38  MK294678                                                     
TGTTTCACATTTACATATATGTACTTATTACATATATTTATTGAATGACATAACAGTACATGATATGATATATATATATGTATTATCACCATTAAGTAATATTAAACATTCAAGTAACCATTCCAATAATTAAGTACATAGGCTAACAGTGATTAATCAATAAAAATAGAAAGGGTAAATATTAATGCAGTAACCATCACTCAACACTAGACTAAATAGTAATGATATACCAAGTAATCCACATCCCGTTCAATTGATAGAAATTAATGTAGTAAGAACCTACCAACCTGTGATTTCTAAATGATAACGGTTATTGAAGGTGAGGGACAACAATTGTGGGGGTTTCACTCAGTGAATTATTCCTGGCATCTGGTTCCTACTTCAGGGCCATTAATCGGTTCATTCCCCACACTTTCATCGACGCTTGCATAAGTTAATGGTGTGAATACATACTCCTCGTTACCCAGCATGCCGGGCGTTCTCTCCAGCGGGTAAGGGGTTCTCTTTTTTTTTTTCCTTTCACTTGGCATATCAGAGTGCACACGGTAATAGTTGATAAGGTTGAACATTTCCTCGCCTGAAAGAAATAGTATTCGTGGTGAAAAGATATTACAAGAATAACCACATATTAGGATATCAAGAGCATAAGGTGTAATTCCTCTCGAAACATCTCTGTCATTTCCCCCTCGGCTTTTGCGCGTAAAACCCCCCTACCCCCCAAAACTCCTAAGATCGCTGTTATTCCTGAAAACCCCCCGGAAACAGGAAAGCCTCTAGAAGTTTTTTTGTCCCAAAATGTGTGTGTATAAATATTACAATATTTCACAT
>H39  MK294679                                                     
TGTTTCACATTTACATATATGTACTTATTACATATATTTATTGAATGACATAACAGTACATGATATGATATATATATATGTATTATCACCATTAAGTAATATTAAACATTCAAGTAACCATTCCAATAATTAAGTACATAGGCTAACAGTGATTAATCAATAAAAATAGAAAGGGTAAATATTAATGCAGTAACCATCACTCAACACTAAACTAAATAGTAATGATATACCAAGTAATCCCCATCCCGTTCAATTGATAGAAATTAATGTAGTAAGAACCTACCAACCTGTGATTTCTAAATGATAACGGTTATTGAAGGTGAGGGACAACAATTGTGGGGGTTTCACTCAGTGAATTATTCCTGGCATCTGGTTCCTACTTCAGGGCCATTAATCGGTTCATTCCCCACACTTTCATCGACGCTTGCATAAGTTAATGGTGTGAATACATACTCCTCGTTACCCAGCATGCCGGGCGTTCTCTCCAGCGGGTAAGGGGTTCTCTTTTTTATTTTCCTTTCACTTGGCATATCAGAGTGCACACGGTAATAGTTGATAAGGTTGAACATTTCCTCGCCTGAAAGAAATAGTATTCGTGGTGAAAAGATATTACAAGAATAACCACATATTAGGATATCAAGAGCATAAGGTGTAATTCCTCTCGAAACATCTCTGTCATTTCCCCCTCGGCTTTTGCGCGTAAAACCCCCCTACCCCCCAAAACTCCTAAGATCGCTGTTATTCCTGAAAACCCCCCGGAAACAGGAAAGCCTCTAGAAGTTTTTTTGTCCCAAAATGTGTGTGTATAAATATTACAATATTTCACAT
>H40  MK294680                                                     
TGTTTCACATTTACATATATGTACTTATTACATATATTTATTGAATGACATAACAGTACATGATATGATATATATATATGTATTATCACCATTAAGTAATATTAAGCATTCAAGTAACCATTCCAATAAGTAAGTACATAGGCTAACAGTGATTAACCAATAAAAATAGAAAGGGTAAATGTTAATGCAGTAACCATCACTCAGCACTAAACTAAATAGTAATGATATACCAAGTAATCCGCATCCCGTTCAATTGATAGAAATTAATGTAGTAAGAACCTACCAACCTGTGATTTCTAAATGATAACGGTTATTGAAGGTGAGGGACAACAATTGTGGGGGTTTCACTCAGTGAATTATTCCTGGCATCTGGTTCCTACTTCAGGGCCATTAACCGGTTCATTCCCCACACTTTCATCGACGCTTGCATAAGTTAATGGTGTGAATACATACTCCTCGTTACCCAGCATGCCGGGCGTTCTCTCCAGCGGGTAAGGGGTTCTCTTTTTTATTTTCCTTTCACTTGGCATATCAGAGTGCACACGGTAATAGTTGATAAGGTTGAACATTTCCTCGCCTGAAAGAAATAGTATTCGTGGTGAAAAGATATTACAAGAATAACCACATATTAGGATATCAAGAGCATAAGGTGTAATTCCTCTCGAAACATCTCTGTCATTTCCCCCTCGGCTTTTGCGCGTAAAACCCCCCTACCCCCCAAAACTCCTAAGATCGCTGTTATTCCTGAAAACCCCCCGGAAACAGGAAAGCCTCTAGAAGTTTTTTTGTCCCAAAATGTGTGTGTATAAATATTACAATATTTCACAT
>H41  MK294681                                                     
TGTTTCACATTTACATATATGTACTTATTACATATATTTATTGAATGACATAACAGTACATGATATGATATATATATATATGTATTATCACCATTAAGTAATATTAAGCATTCAAGTAACCATTCCAATAAGTAAGTACATAGGCTAACAGTGATTAACCAATAAAAATAGAAAGGGTAAATGTTAATGCAGTAACCATCACTCAGCACTAAACTAAATAGTAATGATATACCAAGTAATCCGCATCCCGTTCAATTGATAGAAATTAATGTAGTAAGAACCTACCAACCTGTGATTTCTAAATGATAACGGTTATTGAAGGTGAGGGACAACAATTGTGGGGGTTTCACTCAGTGAATTATTCCTGGCATCTGGTTCCTACTTCAGGGCCATTAACCGGTTCATTCCCCACACTTTCATCGACGCTTGCATAAGTTAATGGTGTGAATACATACTCCTCGTTACCCAGCATGCCGGGCGTTCTCTCCAGCGGGTAAGGGGTTCTCTTTTTTATTTTCCTTTCACTTGGCATATCAGAGTGCACACGGTAATAGTTGATAAGGTTGAACATTTCCTCGCCTGAAAGAAATAGTATTCGTGGTGAAAAGATATTACAAGAATAACCACATATTAGGATATCAAGAGCATAAGGTGTAATTCCTCTCGAAACATCTCTGTCATTTCCCCCTCGGCTTTTGCGCGTAAAACCCCCCTACCCCCCAAAACTCCTAAGATCGCTGTTATTCCTGAAAACCCCCCGGAAACAGGAAAGCCTCTAGAAGTTTTTTTGTCCCAAAATGTGTGTGTATAAATATTACAATATTTCACAT
>H42  MK294682                                                     
TGTTTCACATTTACATATATGTACTTATTACATATATTTATTGAATGACATAACAGTACATGATATGATATATATATATGTATTATCACCATTAAGTAATATTAAGCATTCAAGTAACCATTCCAATAAGTAGGTACATAGGCTAACAGTGATTAACCAATAAAAATAGAAAGGGTAAATGTTAATGCAGTAACCATCACTCAGCACTAAACTAAATAGTAATGATATACCAAGTAATCCGCATCCCGTTCAATTGATAGAAATTAATGTAGTAAGAACCTACCAACCTGTGATTTCTAAATGATAACGGTTATTGAAGGTGAGGGACAACAATTGTGGGGGTTTCACTCAGTGAATTATTCCTGGCATCTGGTTCCTACTTCAGGGCCATTAACCGGTTCATTCCCCACACTTTCATCGACGCTTGCATAAGTTAATGGTGTGAATACATACTCCTCGTTACCCAGCATGCCGGGCGTTCTCTCCAGCGGGTAAGGGGTTCTCTTTTTTATTTTCCTTTCACTTGGCATATCAGAGTGCACACGGTAATAGTTGATAAGGTTGAACATTTCCTCGCCTGAAAGAAATAGTATTCGTGGTGAAAAGATATTACAAGAATAACCACATATTAGGATATCAAGAGCATAAGGTGTAATTCCTCTCGAAACATCTCTGTCATTTCCCCCTCGGCTTTTGCGCGTAAAACCCCCCTACCCCCCAAAACTCCTAAGATCGCTGTTATTCCTGAAAACCCCCCGGAAACAGGAAAGCCTCTAGAAGTTTTTTTGTCCCAAAATGTGTGTGTATAAATATTACAATATTTCACAT
>H43  MK294683                                                     
TGTTTCACATTTACATATATGTACTTATTACATATATTTATTGAATGACATAACAGTACATGATATGATATATATATATGTATTATCACCATTAAGTAATATTAAGCATTCAAGTAACCATTCCAATAAGTAAGTACATAGGCTAACAGTGATTAACCAATAAAAATAGAAAGGGTAAATGTTAATGCAGTAACCATCACTCAGCACTAAACTAAATAGTAATGATATACCAAGTAATCCACATCCCGTTCAATTGATAGAAATTAATGTAGTAAGAACCTACCAACCTGTGATTTCTAAATGATAACGGTTATTGAAGGTGAGGGACAACAATTGTGGGGGTTTCACTCAGTGAATTATTCCTGGCATCTGGTTCCTACTTCAGGGCCATTAACCGGTTCATTCCCCACACTTTCATCGACGCTTGCATAAGTTAATGGTGTGAATACATACTCCTCGTTACCCAGCATGCCGGGCGTTCTCTCCAGCGGGTAAGGGGTTCTCTTTTTTATTTTCCTTTCACTTGGCATATCAGAGTGCACACGGTAATAGTTGATAAGGTTGAACATTTCCTCGCCTGAAAGAAATAGTATTCGTGGTGAAAAGATATTACAAGAATAACCACATATTAGGATATCAAGAGCATAAGGTGTAATTCCTCTCGAAACATCTCTGTCATTTCCCCCTCGGCTTTTGCGCGTAAAACCCCCCTACCCCCCAAAACTCCTAAGATCGCTGTTATTCCTGAAAACCCCCCGGAAACAGGAAAGCCTCTAGAAGTTTTTTTGTCCCAAAATGTGTGTGTATAAATATTACAATATTTCACAT
>H44  MK294684                                                     
TGTTTCACATTTACATATATGTACTTATTACATATATTTATTGAATGACATAACAGTACATGATATGATATATATATATATGTATTATCACCATTAAGTAATATTAAACATTCAAGTAACCATTCCAATAATTAAGTACATAGGCTAACAGTGATTAACCAATAAAAATAGAAAGGGTAAATATTAATGCAGTAACCATCACTCAACACTAAACTAAATAGTAATGATATACCAAGTAATCCGCATCCCGTTCAATTGATAGAAATTAATGTAGTAAGAACCTACCAACCTGTGATTTCTAAATGATAACGGTTATTGAAGGTGAGGGACAACAATTGTGGGGGTTTCACTCAGTGAATTATTCCTGGCATCTGGTTCCTACTTCAGGGCCATTAATCGGTTCATTCCCCACACTTTCATCGACGCTTGCATAAGTTAATGGTGTGAATACATACTCCTCGTTACCCAGCATGCCGGGCGTTCTCTCCAGCGGGTAAGGGGTTCTCTTTTTTATTTTCCTTTCACTTGGCATATCAGAGTGCACACGGTAATAGTTGATAAGGTTGAACATTTCCTCGCCTGAAAGAAATAGTATTCGTGGTGAAAAGATATTACAAGAATAACCACATATTAGGATATCAAGAGCATAAGGTGTAATTCCTCTCGAAACATCTCTGTCATTTCCCCCTCGGCTTTTGCGCGTAAAACCCCCCTACCCCCCAAAACTCCTAAGATCGCTGTTATTCCTGAAAACCCCCCGGAAACAGGAAAGCCTCTAGAAGTTTTTTTGTCCCAAAATGTGTGTGTATAAATATTACAATATTTCACAT
>H45  MK294685                                                     
TGTTTCACATTTACATATATGTACTTATTACATATATTTATTGAATGACATAACAGTACATGATATGATATATATATATGTATTATCACCATTAAGTAATATTAAACATTCAAGTAACCATTCCAATAATTAGGTACATAGGCTAACAGTGATTAATCAATAAAAATAGAAAGGGTAAATATTAATGCAGTAACCATCACTCAACACTAAACTAAATAGTAATGATATACCAAGTAATCCGCATCCCGTTCAATTGATAGAAATTAATGTAGTAAGAACCTACCAACCTGTGATTTCTAAATGATAACGGTTATTGAAGGTGAGGGACAACAATTGTGGGGGTTTCACTCAGTGAATTATTCCTGGCATCTGGTTCCTACTTCAGGGCCATTAATCGGTTCATTCCCCACACTTTCATCGACGCTTGCATAAGTTAATGGTGTGAATACATACTCCTCGTTACCCAGCATGCCGGGCGTTCTCTCCAGCGGGTAAGGGGTTCTCTTTTTTATTTTCCTTTCACTTGGCATATCAGAGTGCACACGGTAATAGTTGATAAGGTTGAACATTTCCTCGCCTGAAAGAAATAGTATTCGTGGTGAAAAGATATTACAAGAATAACCACATATTAGGATATCAAGAGCATAAGGTGTAATTCCTCTCGAAACATCTCTGTCATTTCCCCCTCGGCTTTTGCGCGTAAAACCCCCCTACCCCCCAAAACTCCTAAGATCGCTGTTATTCCTGAAAACCCCCCGGAAACAGGAAAGCCTCTAGAAGTTTTTTTGTCCCAAAATGTGTGTGTATAAATATTACAATATTTCACAT
>H46  MK294686                                                     
TGTTTCACATTTACATATATGTACTTATTACATATATTTATTGAATGACATAACAGTACATGATATAATATATATATATGTATTATCACCATTAAGTAATATTAAACATTCAAGTAACCATTCCAATAATTAGGTACATAGGCTAACAGTGATTAATCAATAAAAATAGAAAGGGTAAATATTAATGCAGTAACCATCACTCAACACTAAACTAAATAGTAATGATATACCAAGTAATCCGCATCCCGTTCAATTGATAGAAATTAATGTAGTAAGAACCTACCAACCTGTGATTTCTAAATGATAACGGTTATTGAAGGTGAGGGACAACAATTGTGGGGGTTTCACTCAGTGAATTATTCCTGGCATCTGGTTCCTACTTCAGGGCCATTAATCGGTTCATTCCCCACACTTTCATCGACGCTTGCATAAGTTAATGGTGTGAATACATACTCCTCGTTACCCAGCATGCCGGGCGTTCTCTCCAGCGGGTAAGGGGTTCTCTTTTTTATTTTCCTTTCACTTGGCATATCAGAGTGCACACGGTAATAGTTGATAAGGTTGAACATTTCCTCGCCTGAAAGAAATAGTATTCGTGGTGAAAAGATATTACAAGAATAACCACATATTAGGATATCAAGAGCATAAGGTGTAATTCCTCTCGAAACATCTCTGTCATTTCCCCCTCGGCTTTTGCGCGTAAAACCCCCCTACCCCCCAAAACTCCTAAGATCGCTGTTATTCCTGAAAACCCCCCGGAAACAGGAAAGCCTCTAGAAGTTTTTTTGTCCCAAAATGTGTGTGTATAAATATTACAATATTTCACAT
>H47  MK294687                                                     
TGTTTCACATTTACATATATGTACTTATTACATATATTTATTGAATGACATAACAGTACATGATATGATATATATATATGTATTATCACCATTAAGTAATATTAAACATTCAGGTAACCATTCCAATAGTTAAGTACATAGGCTAACAGTGATTAATCAATAAAAATAGAAAGGGTAAATATTAATGCAGTAACCATCACTCAACACTAAACTAAATAGTAATGATATACCAAGTAATCCGCATCCCGTTCAATTGATAGAAATTAATGTAGTAAGAACCTACCAACCTGTGATTTCTAAATGATAACGGTTATTGAAGGTGAGGGACAACAATTGTGGGGGTTTCACTCAGTGAATTATTCCTGGCATCTGGTTCCTACTTCAGGGCCATTAATCGGTTCATTCCCCACACTTTCATCGACGCTTGCATAAGTTAATGGTGTGAATACATACTCCTCGTTACCCAGCATGCCGGGCGTTCTCTCCAGCGGGTAAGGGGTTCTCTTTTTTATTTTCCTTTCACTTGGCATATCAGAGTGCACACGGTAATAGTTGATAAGGTTGAACATTTCCTCGCCTGAAAGAAATAGTATTCGTGGTGAAAAGATATTACAAGAATAACCACATATTAGGATATCAAGAGCATAAGGTGTAATTCCTCTCGAAACATCTCTGTCATTTCCCCCTCGGCTTTTGCGCGTAAAACCCCCCTACCCCCCAAAACTCCTAAGATCGCTGTTATTCCTGAAAACCCCCCGGAAACAGGAAAGCCTCTAGAAGTTTTTTTGTCCCAAAATGTGTGTGTATAAATATTACAATATTTCACAT
>H48  MK294688                                                     
TGTTTCACATTTACATATATGTACTTATTACATATATTTATTGAATGACATAACAGTACATGATATGATATATATATATATGTATTATCACCATTAAGTAATATTAAACATTCAGGTAACCATTCCAATAGTTAAGTACATAGGCTAACAGTGATTAATCAATAAAAATAGAAAGGGTAAATATTAATGCAGTAACCATCACTCAGCACTAAACTAAATAGTAATGATATACCAAGTAATCCGCATCCCGTTCAATTGATAGAAATTAATGTAGTAAGAACCTACCAACCTGTGATTTCTAAATGATAACGGTTATTGAAGGTGAGGGACAACAATTGTGGGGGTTTCACTCAGTGAATTATTCCTGGCATCTGGTTCCTACTTCAGGGCCATTAATCGGTTCATTCCCCACACTTTCATCGACGCTTGCATAAGTTAATGGTGTGAATACATACTCCTCGTTACCCAGCATGCCGGGCGTTCTCTCCAGCGGGTAAGGGGTTCTCTTTTTTATTTTCCTTTCACTTGGCATATCAGAGTGCACACGGTAATAGTTGATAAGGTTGAACATTTCCTCGCCTGAAAGAAATAGTATTCGTGGTGAAAAGATATTACAAGAATAACCACATATTAGGATATCAAGAGCATAAGGTGTAATTCCTCTCGAAACATCTCTGTCATTTCCCCCTCGGCTTTTGCGCGTAAAACCCCCCTACCCCCCAAAACTCCTAAGATCGCTGTTATTCCTGAAAACCCCCCGGAAACAGGAAAGCCTCTAGAAGTTTTTTTGTCCCAAAATGTGTGTGTATAAATATTACAATATTTCACAT
>H49  MK294689                                                     
TGTTTCACATTTACATATATGTACTTATTACATATATTTATTGAATGACATAACAGTACATGATATGATATATATATATGTATTATCACCATTAAGTAATATTAAACATTCAGGTAACCATTCCAATAATTAAGTACATAGGCTAACAGTGATTAATCAATAAAAATAGAAAGGGTAAATATTAATGCAGTAACCATCACTCAACACTAAACTAAATAGTAATGATATACCAAGTAATCCGCATCCCGTTCAATTGATAGAAATTAATGTAGTAAGAACCTACCAACCTGTGATTTCTAAATGATAACGGTTATTGAAGGTGAGGGACAACAATTGTGGGGGTTTCACTCAGTGAATTATTCCTGGCATCTGGTTCCTACTTCAGGGCCATTAATCGGTTCATTCCCCACACTTTCATCGACGCTTGCATAAGTTAATGGTGTGAATACATACTCCTCGTTACCCAGCATGCCGGGCGTTCTCTCCAGCGGGTAAGGGGTTCTCTTTTTTATTTTCCTTTCACTTGGCATATCAGAGTGCACACGGTAATAGTTGATAAGGTTGAACATTTCCTCGCCTGAAAGAAATAGTATTCGTGGTGAAAAGATATTACAAGAATAACCACATATTAGGATATCAAGAGCATAAGGTGTAATTCCTCTCGAAACATCTCTGTCATTTCCCCCTCGGCTTTTGCGCGTAAAACCCCCCTACCCCCCAAAACTCCTAAGATCGCTGTTATTCCTGAAAACCCCCCGGAAACAGGAAAGCCTCTAGAAGTTTTTTTGTCCCAAAATGTGTGTGTATAAATATTACAATATTTCACAT
>H50  MK294690                                                     
TGTTTCACATTTACATATATGTACTTATTACATATATTTATTGAATGACATAACAGTACATGATATGATATATATATATATGTATTATCACCATTAAGTAATATTAAACACTCAAGTAACCATTCCAATAGTTAGGTACATAGGCTAACAGTGATTAATCAATAAAAATAGAAAGGGTAAATATTAATGCAGTAACCATCACTCAACACTAAACTAAATAGTAATGATATACCAAGTAATCCGCATCCCGTTCAATTGATAGAAATTAATGTAGTAAGAACCTACCAACCTGTGATTTCTAAATGATAACGGTTATTGAAGGTGAGGGACAACAATTGTGGGGGTTTCACTCAGTGAATTATTCCTGGCATCTGGTTCCTACTTCAGGGCCATTAATCGGTTCACTCCCCACACTTTCATCGACGCTTGCATAAGTTAATGGTGTGAATACATACTCCTCGTTACCCAGCATGCCGGGCGTTCTCTCCAGCGGGTAAGGGGTTCTCTTTTTTATTTTCCTTTCACTTGGCATATCAGAGTGCACACGGTAATAGTTGATAAGGTTGAACATTTCCTCGCCTGAAAGAAATAGTATTCGTGGTGAAAAGATATTACAAGAATAACCACATATTAGGATATCAAGAGCATAAGGTGTAATTCCTCTCGAAACATCTCTGTCATTTCCCCCTCGGCTTTTGCGCGTAAAACCCCCCTACCCCCCAAAACTCCTAAGATCGCTGTTATTCCTGAAAACCCCCCGGAAACAGGAAAGCCTCTAGAAGTTTTTTTGTCCCAAAATGTGTGTGTATAAATATTACAATATTTCACAT
>H51  MK294691                                                     
TGTTTCACATTTACATATATGTACTTATTACATATATTTATTGAATGACATAACAGTACATGATATGATATATATATATATGTATTATCACCATTAAGTAATATTAAACACTCAAGTAACCATTCCAATAGTTAAGTACATAGGCTAACAGTGATTAATCAATAAAAATAGAAAGGGTAAATATTAATGCAGTAACCATCACTCAACACTAAACTAAATAGTAATGATATACCAAGTAATCCGCATCCCGTTCAATTGATAGAAATTAATGTAGTAAGAACCTACCAACCTGTGATTTCTAAATGATAACGGTTATTGAAGGTGAGGGACAACAATTGTGGGGGTTTCACTCAGTGAACTATTCCTGGCATCTGGTTCCTACTTCAGGGCCATTAATCGGTTCACTCCCCACACTTTCATCGACGCTTGCATAAGTTAATGGTGTGAATACATACTCCTCGTTACCCAGCATGCCGGGCGTTCTCTCCAGCGGGTAAGGGGTTCTCTTTTTTATTTTCCTTTCACTTGGCATATCAGAGTGCACACGGTAATAGTTGATAAGGTTGAACATTTCCTCGCCTGAAAGAAATAGTATTCGTGGTGAAAAGATATTACAAGAATAACCACATATTAGGATATCAAGAGCATAAGGTGTAATTCCTCTCGAAACATCTCTGTCATTTCCCCCTCGGCTTTTGCGCGTAAAACCCCCCTACCCCCCAAAACTCCTAAGATCGCTGTTATTCCTGAAAACCCCCCGGAAACAGGAAAGCCTCTAGAAGTTTTTTTGTCCCAAAATGTGTGTGTATAAATATTACAATATTTCACAT
>H52  MK294692                                                     
TGTTTCACATTTACATATATGTACTTATTACATATATTTATTGAATGACATAACAGTACATGATATGATATATATATATGTATTATCACCATTAAGTAATATTAAACACTCAAGTAACCATTCCAATAGTTAAGTACATAGGCTAACAGTGATTAATCAATAAAAATAGAAAGGGTAAATATTAATGCAGTAACCATCACTCAACACTAAACTAAATAGTAATGATATACCAAGTAATCCGCATCCCGTTCAATTGATAGAAATTAATGTAGTAAGAACCTACCAACCTGTGATTTCTAAATGATAACGGTTATTGAAGGTGAGGGACAACAATTGTGGGGGTTTCACTCAGTGAACTATTCCTGGCATCTGGTTCCTACTTCAGGGCCATTAATCGGTTCACTCCCCACACTTTCATCGACGCTTGCATAAGTTAATGGTGTGAATACATACTCCTCGTTACCCAGCATGCCGGGCGTTCTCTCCAGCGGGTAAGGGGTTCTCTTTTTTATTTTCCTTTCACTTGGCATATCAGAGTGCACACGGTAATAGTTGATAAGGTTGAACATTTCCTCGCCTGAAAGAAATAGTATTCGTGGTGAAAAGATATTACAAGAATAACCACATATTAGGATATCAAGAGCATAAGGTGTAATTCCTCTCGAAACATCTCTGTCATTTCCCCCTCGGCTTTTGCGCGTAAAACCCCCCTACCCCCCAAAACTCCTAAGATCGCTGTTATTCCTGAAAACCCCCCGGAAACAGGAAAGCCTCTAGAAGTTTTTTTGTCCCAAAATGTGTGTGTATAAATATTACAATATTTCACAT
>H53  MK294693                                                     
TGTTTCACATTTACATATATGTACTTATTACATATATTTATTGAATGACATAACAGTACATGATATGATATATATATATATGTATTATCACCATTAAGTAATATTAAACACTCAAGTAACCATTCCAATAGTTAAGTACATAGGCTAACAGTGATTAATCAATAAAAATAGAAAGAGTAAATATTAATGCAGTAACCATCACTCAACACTAAACTAAATAGTAATGATATACCAAGTAATCCGCATCCCGTTCAATTGATAGAAATTAATGTAGTAAGAACCTACCAACCTGTGATTTCTAAATGATAACGGTTATTGAAGGTGAGGGACAACAATTGTGGGGGTTTCACTCAGTGAACTATTCCTGGCATCTGGTTCCTACTTCAGGGCCATTAATCGGTTCACTCCCCACACTTTCATCGACGCTTGCATAAGTTAATGGTGTGAATACATACTCCTCGTTACCCAGCATGCCGGGCGTTCTCTCCAGCGGGTAAGGGGTTCTCTTTTTTATTTTCCTTTCACTTGGCATATCAGAGTGCACACGGTAATAGTTGATAAGGTTGAACATTTCCTCGCCTGAAAGAAATAGTATTCGTGGTGAAAAGATATTACAAGAATAACCACATATTAGGATATCAAGAGCATAAGGTGTAATTCCTCTCGAAACATCTCTGTCATTTCCCCCTCGGCTTTTGCGCGTAAAACCCCCCTACCCCCCAAAACTCCTAAGATCGCTGTTATTCCTGAAAACCCCCCGGAAACAGGAAAGCCTCTAGAAGTTTTTTTGTCCCAAAATGTGTGTGTATAAATATTACAATATTTCACAT
>H54  MK294694                                                     
TGTTTCACATTTACATATATGTACTTATTACATATATTTATTGAATGACATAACAGTACATGATATGATATATATATATATGTATTATCACCATTAAGTAATATTAAACACTCAAGTAACCATTCCAATAGTTAAGTACATAGGCTAACAGTGATTAATCAATAAAAATAGAAAGGGTAAATATTAATGCAGTAACCATCACTCAACACTAAACTAAATAGTAATGATATACCAAGTAATCCGCATCCCGTTCAATTGATAGAAATTAATGTAGTAAGAACCTACCAACCTGTGATTTCTAAATGATAACGGTTATTGAAGGTGAGGGACAACAATTGTGGGGGTTTCACTCAGTGAACTATTCCTGGCATCTGGTTCCTACTTCAGGGCCATTAATCGGTTCACTCCCCACACTTTCATCGACGCTTGCATAAGTTAATGGTGTGAATACATACTCCTCGTTACCCAGCATGCCGGGCGTTCTCTCCAGCGGGTAAGGGGTTCTCTTTTTTATTTTCCTTTCACTTGGCATATCAGAGTGCACACGGTAATAGTTGATAAGGTTGAACATTTCCTCGCCTGAAAGAAATAGTATTCGTGGTGAAAAGATATTACAAGAATAACCACATATTAGGATATCAAGAGCATAAGGTGTAATTCCTCTCGAAACATCTCTGTCATTTCCCCCTCGGCTTTTGCGCGTTAAACCCCCCTACCCCCCAAAACTCCTAAGATCGCTGTTATTCCTGAAAACCCCCCGGAAACAGGAAAGCCTCTAGAAGTTTTTTTGTCCCAAAATGTGTGTGTATAAATATTACAATATTTCACAT
>H55  MK294695                                                     
TGTTTCACATTTACATATATGTACTTATTACATATATTTATTGAATGACATAACAGTACATGATATGATATATATATATATGTATTATCACCATTAAGTAATATTAAACACTCAAGTAACCATTCCAATAGTTAAGTACATAGGCTAACAGTGATTAATCAATAAAAATAGAAAGGGTAAATATTAATGCAGTAACCATCACTCAACACTAAACTAAATAGTAATGATATACCAAGTAATCCGCATCCCGTTCAATTGATAGAAATTAATGTAGTAAGAACCTACCAACCTGTGATTTCTAAATGATAACGGTTATTGAAGGTGAGGGACAACAATTGTGGGGGTTTCACTCAGTGAATTATTCCTGGCATCTGGTTCCTACTTCAGGGCCATTAATTGGTTCACTCCCCACACTTTCATCGACGCTTGCATAAGTTAATGGTGTGAATACATACTCCTCGTTACCCAGCATGCCGGGCGTTCTCTCCAGCGGGTAAGGGGTTCTCTTTTTTATTTTCCTTTCACTTGGCATATCAGAGTGCACACGGTAATAGTTGATAAGGTTGAACATTTCCTCGCCTGAAAGAAATAGTATTCGTGGTGAAAAGATATTACAAGAATAACCACATATTAGGATATCAAGAGCATAAGGTGTAATTCCTCTCGAAACATCTCTGTCATTTCCCCCTCGGCTTTTGCGCGTAAAACCCCCCTACCCCCCAAAACTCCTAAGATCGCTGTTATTCCTGAAAACCCCCCGGAAACAGGAAAGCCTCTAGAAGTTTTTTTGTCCCAAAATGTGTGTGTATAAATATTACAATATTTCACAT
>H56  MK294696                                                     
TGTTTCACATTTACATATATGTACTTATTACATATATTTATTGAATGACATAACAGTACATGATATGATATATATATATATGTATTATCACCATTAAGTAATATTAAACACTCAAGTAACCATTCCAATAGTTAAGTACATAGGCTAACAGTGATTAATCAATAAAAATAGAAAGGGTAAATATTAATGCAGTAACCATCACTCAACACTAAACTAAATAGTAATGATATACCAAGTAATCCGCATCCCGTTCAATTGATAGAAATTAATGTAGTAAGAACCTACCAACCTGTGATTTCTAAATGATAACGGTTATTGAAGGTGAGGGACAACAATTGTGGGGGTTTCACTCAGTGAACTATTCCTGGCATCTGGTTCCTACTTCAGGGCCATTAATTGGTTCACTCCCCACACTTTCATCGACGCTTGCATAAGTTAATGGTGTGAATACATACTCCTCGTTACCCAGCATGCCGGGCGTTCTCTCCAGCGGGTAAGGGGTTCTCTTTTTTATTTTCCTTTCACTTGGCATATCAGAGTGCACACGGTAATAGTTGATAAGGTTGAACATTTCCTCGCCTGAAAGAAATAGTATTCGTGGTGAAAAGATATTACAAGAATAACCACATATTAGGATATCAAGAGCATAAGGTGTAATTCCTCTCGAAACATCTCTGTCATTTCCCCCTCGGCTTTTGCGCGTAAAACCCCCCTACCCCCCAAAACTCCTAAGATCGCTGTTATTCCTGAAAACCCCCCGGAAACAGGAAAGCCTCTAGAAGTTTTTTTGTCCCAAAATGTGTGTGTATAAATATTACAATATTTCACAT
>H57  MK294697                                                     
TGTTTCACATTTACATATATGTACTTATTACATATATTTATTGAATGACATAACAGTACATGATATGATATATATATATATGTATTATCACCATTAAGTAATATTAAACACTCAAGTAACCATTCCAATAGTTAAGTACATAGGCTAACAGTGATTAATCAATAAAAATAGAAAGGGTAAATATTAATGCAGTAACCATCACTCAACACTAAACTAAATAGTAATGATATACCAAGTAATCCGCATCCCGTTCAATTGATAGAAATTAATGTAGTAAGAACCTACCAACCTGTGATTTCTAAATGATAACGGTTATTGAAGGTGAGGGACAACAATTGTGGGGGTTTCACTCAGTGAATTATTCCTGGCATCTGGTTCCTACTTCAGGGCCATTAATCGGTTCACTCCCCACACTTTCATCGACGCTTGCATAAGTTAATGGTGTGAATACATACTCCTCGTTACCCAGCATGCCGGGCGTTCTCTCCAGCGGGTAAGGGGTTCTCTTTTTTATTTTCCTTTCACTTGGCATATCAGAGTGCACACGGTAATAGTTGATAAGGTTGAACATTTCCTCGCCTGAAAGAAATAGTATTCGTGGTGAAAAGATATTACAAGAATAACCACATATTAGGATATCAAGAGCATAAGGTGTAATTCCTCTCGAAACATCTCTGTCATTTCCCCCTCGGCTTTTGCGCGTAAAACCCCCCTACCCCCCAAAACTCCTAAGATCGCTGTTATTCCTGAAAACCCCCCGGAAACAGGAAAGCCTCTAGAAGTTTTTTTGTCCCAAAATGTGTGTGTATAAATATTACAATATTTCACAT
>H58  MK294698                                                     
TGTTTTACATTTACATATATGTACTTATTACATATATTTATTGAATGACATAACAGTACATGATATGATATATATATATATGTATTATCACCATTAAGTAATATTAAACACTCAAGTAACCATTCCAATAGTTAAGTACATAGGCTAACAGTGATTAATCAATAAAAATAGAAAGGGTAAATATTAATGCAGTAACCATCACTCAACACTAAACTAAATAGTAATGATATACCAAGTAATCCGCATCCCGTTCAATTGATAGAAATTAATGTAGTAAGAACCTACCAACCTGTGATTTCTAAATGATAACGGTTATTGAAGGTGAGGGACAACAATTGTGGGGGTTTCACTCAGTGAATTATTCCTGGCATCTGGTTCCTACTTCAGGGCCATTAATCGGTTCACTCCCCACACTTTCATCGACGCTTGCATAAGTTAATGGTGTGAATACATACTCCTCGTTACCCAGCATGCCGGGCGTTCTCTCCAGCGGGTAAGGGGTTCTCTTTTTTATTTTCCTTTCACTTGGCATATCAGAGTGCACACGGTAATAGTTGATAAGGTTGAACATTTCCTCGCCTGAAAGAAATAGTATTCGTGGTGAAAAGATATTACAAGAATAACCACATATTAGGATATCAAGAGCATAAGGTGTAATTCCTCTCGAAACATCTCTGTCATTTCCCCCTCGGCTTTTGCGCGTAAAACCCCCCTACCCCCCAAAACTCCTAAGATCGCTGTTATTCCTGAAAACCCCCCGGAAACAGGAAAGCCTCTAGAAGTTTTTTTGTCCCAAAATGTGTGTGTATAAATATTACAATATTTCACAT
>H59  MK294699                                                     
TGTTTCACATTTACATATATGTACTTATTACATATATTTATTGAATGACATAACAGTACATGATATGATATATATATATGTATTATCACCATTAAGTAATATTAAACACTCAAGTAACCATTCCAATAGTTAAGTACATAGGCTAACAGTGATTAATCAATAAAAATAGAAAGGGTAAATATTAATGCAGTAACCATCACTCAACACTAAACTAAATAGTAATGATATACCAAGTAATCCGCATCCCGTTCAATTGATAGAAATTAATGTAGTAAGAACCTACCAACCTGTGATTTCTAAATGATAACGGTTATTGAAGGTGAGGGACAACAATTGTGGGGGTTTCACTCAGTGAATTATTCCTGGCATCTGGTTCCTACTTCAGGGCCATTAATCGGTTCACTCCCCACACTTTCATCGACGCTTGCATAAGTTAATGGTGTGAATACATACTCCTCGTTACCCAGCATGCCGGGCGTTCTCTCCAGCGGGTAAGGGGTTCTCTTTTTTATTTTCCTTTCACTTGGCATATCAGAGTGCACACGGTAATAGTTGATAAGGTTGAACATTTCCTCGCCTGAAAGAAATAGTATTCGTGGTGAAAAGATATTACAAGAATAACCACATATTAGGATATCAAGAGCATAAGGTGTAATTCCTCTCGAAACATCTCTGTCATTTCCCCCTCGGCTTTTGCGCGTAAAACCCCCCTACCCCCCAAAACTCCTAAGATCGCTGTTATTCCTGAAAACCCCCCGGAAACAGGAAAGCCTCTAGAAGTTTTTTTGTCCCAAAATGTGTGTGTATAAATATTACAATATTTCACAT
>H60  MK294700                                                     
TGTTTCACATTTACATATATGTACTTATTACATATATTTATTGAATGACATAACAGTACATGATATGATATATATATATGTATTATCACCATTAAGTAATATTAAACACTCAAGTAACCATTCCAATAGTTAAGTACATAGGCTAACAGTGATTAATCAATAAAAATAGAAAGGGTAAATATTAATGCAGCAACCATCACTCAACACTAAACTAAATAGTAATGATATACCAAGTAATCCGCATCCCGTTCAATTGATAGAAATTAATGTAGTAAGAACCTACCAACCTGTGATTTCTAAATGATAACGGTTATTGAAGGTGAGGGACAACAATTGTGGGGGTTTCACTCAGTGAATTATTCCTGGCATCTGGTTCCTACTTCAGGGCCATTAATCGGTTCACTCCCCACACTTTCATCGACGCTTGCATAAGTTAATGGTGTGAATACATACTCCTCGTTACCCAGCATGCCGGGCGTTCTCTCCAGCGGGTAAGGGGTTCTCTTTTTTATTTTCCTTTCACTTGGCATATCAGAGTGCACACGGTAATAGTTGATAAGGTTGAACATTTCCTCGCCTGAAAGAAATAGTATTCGTGGTGAAAAGATATTACAAGAATAACCACATATTAGGATATCAAGAGCATAAGGTGTAATTCCTCTCGAAACATCTCTGTCATTTCCCCCTCGGCTTTTGCGCGTAAAACCCCCCTACCCCCCAAAACTCCTAAGATCGCTGTTATTCCTGAAAACCCCCCGGAAACAGGAAAGCCTCTAGAAGTTTTTTTGTCCCAAAATGTGTGTGTATAAATATTACAATATTTCACAT
>H61  MK294701                                                     
TGTTTCACATTTACATATATGTACTTATTACATATATTTATTGAATGACATAACAGTACATGATATGATATATATATATATGTATTATCACCATTAAGTAATATTAAACACTCAAGTAACCATTCCAATAGTTAAGTACATAGGCTAACAGTGATTAACCAATAAAAATAGAAAGGGTAAATATTAATGCAGTAACCATCACTCAACACTAAACTAAATAGTAATGATATACCAAGTAATCCGCATCCCGTTCAATTGATAGAAATTAATGTAGTAAGAACCTACCAACCTGTGATTTCTAAATGATAACGGTTATTGAAGGTGAGGGACAACAATTGTGGGGGTTTCACTCAGTGAATTATTCCTGGCATCTGGTTCCTACTTCAGGGCCATTAATCGGTTCACTCCCCACACTTTCATCGACGCTTGCATAAGTTAATGGTGTGAATACATACTCCTCGTTACCCAGCATGCCGGGCGTTCTCTCCAGCGGGTAAGGGGTTCTCTTTTTTATTTTCCTTTCACTTGGCATATCAGAGTGCACACGGTAATAGTTGATAAGGTTGAACATTTCCTCGCCTGAAAGAAATAGTATTCGTGGTGAAAAGATATTACAAGAATAACCACATATTAGGATATCAAGAGCATAAGGTGTAATTCCTCTCGAAACATCTCTGTCATTTCCCCCTCGGCTTTTGCGCGTAAAACCCCCCTACCCCCCAAAACTCCTAAGATCGCTGTTATTCCTGAAAACCCCCCGGAAACAGGAAAGCCTCTAGAAGTTTTTTTGTCCCAAAATGTGTGTGTATAAATATTACAATATTTCACAT
>H62  MK294702                                                     
TGTTTCACATTTACATATATGTACTTATTACATATATTTATTGAATGACATAACAGTACATGATATGATATATATATATGTATTATCACCATTAAGTAATATTAAACACTCAAGTAACCATTCCAATAGCTAAGTACATAGGCTAACAGTGATTAATCAATAAAAATAGAAAGGGTAAATATTAATGCAGTAACCATCACTCAACACTAAACTAAATAGTAATGATATACCAAGTAATCCGCATCCCGTTCAATTGATAGAAATTAATGTAGTAAGAACCTACCAACCTGTGATTTCTAAATGATAACGGTTATTGAAGGTGAGGGACAACAATTGTGGGGGTTTCACTCAGTGAATTATTCCTGGCATCTGGTTCCTACTTCAGGGCCATTAATCGGTTCACTCCCCACACTTTCATCGACGCTTGCATAAGTTAATGGTGTGAATACATACTCCTCGTTACCCAGCATGCCGGGCGTTCTCTCCAGCGGGTAAGGGGTTCTCTTTTTTATTTTCCTTTCACTTGGCATATCAGAGTGCACACGGTAATAGTTGATAAGGTTGAACATTTCCTCGCCTGAAAGAAATAGTATTCGTGGTGAAAAGATATTACAAGAATAACCACATATTAGGATATCAAGAGCATAAGGTGTAATTCCTCTCGAAACATCTCTGTCATTTCCCCCTCGGCTTTTGCGCGTAAAACCCCCCTACCCCCCAAAACTCCTAAGATCGCTGTTATTCCTGAAAACCCCCCGGAAACAGGAAAGCCTCTAGAAGTTTTTTTGTCCCAAAATGTGTGTGTATAAATATTACAATATTTCACAT
>H63  MK294703                                                     
TGTTTCACATTTACATATATGTACTTATTACATATATTTATTGAATGACATAACAGTACATGATATGATATATATATATATGTATTATCACCATTAAGTAATATTAAACACTCAAGTAACCATTCCAATAGCTAAGTACATAGGCTAACAGTGATTAATCAATAAAAATAGAAAGGGTAAATATTAATGCAGTAACCATCACTCAACACTAAACTAAATAGTAATGATATACCAAGTAATCCGCATCCCGTTCAATTGATAGAAATTAATGTAGTAAGAACCTACCAACCTGTGATTTCTAAATGATAACGGTTATTGAAGGTGAGGGACAACAATTGTGGGGGTTTCACTCAGTGAATTATTCCTGGCATCTGGTTCCTACTTCAGGGCCATTAATCGGTTCACTCCCCACACTTTCATCGACGCTTGCATAAGTTAATGGTGTGAATACATACTCCTCGTTACCCAGCATGCCGGGCGTTCTCTCCAGCGGGTAAGGGGTTCTCTTTTTTATTTTCCTTTCACTTGGCATATCAGAGTGCACACGGTAATAGTTGATAAGGTTGAACATTTCCTCGCCTGAAAGAAATAGTATTCGTGGTGAAAAGATATTACAAGAATAACCACATATTAGGATATCAAGAGCATAAGGTGTAATTCCTCTCGAAACATCTCTGTCATTTCCCCCTCGGCTTTTGCGCGTAAAACCCCCCTACCCCCCAAAACTCCTAAGATCGCTGTTATTCCTGAAAACCCCCCGGAAACAGGAAAGCCTCTAGAAGTTTTTTTGTCCCAAAATGTGTGTGTATAAATATTACAATATTTCACAT
>H64  MK294704                                                     
TGTTTCACATTTACATATATGTACTTATTACATATATTTATTGAATGACATAACAGTACATGATATGATATATATATATATGTATTATCACCATTAAGTAATATTAAACACTCAAGTAACCATTCCAATAGCTAAGTACATAGGCTAACAGTGATTAATCAATAAAAATAGAAAGGGTAAATATTAATGCAGTAACCATCACTCAACACTAAACTAAATAGTAATGATATACCAAGTAATCCGCATCCCGTTCAATTGATAGAAATTAATGTAGTAAGAACCTACCAACCTGTGATTTCTAAATGATAACGGTTATTGAAGGTGAGGGACAACAATCGTGGGGGTTTCACTCAGTGAATTATTCCTGGCATCTGGTTCCTACTTCAGGGCCATTAATCGGTTCACTCCCCACACTTTCATCGACGCTTGCATAAGTTAATGGTGTGAATACATACTCCTCGTTACCCAGCATGCCGGGCGTTCTCTCCAGCGGGTAAGGGGTTCTCTTTTTTATTTTCCTTTCACTTGGCATATCAGAGTGCACACGGTAATAGTTGATAAGGTTGAACATTTCCTCGCCTGAAAGAAATAGTATTCGTGGTGAAAAGATATTACAAGAATAACCACATATTAGGATATCAAGAGCATAAGGTGTAATTCCTCTCGAAACATCTCTGTCATTTCCCCCTCGGCTTTTGCGCGTAAAACCCCCCTACCCCCCAAAACTCCTAAGATCGCTGTTATTCCTGAAAACCCCCCGGAAACAGGAAAGCCTCTAGAAGTTTTTTTGTCCCAAAATGTGTGTGTATAAATATTACAATATTTCACAT
>H65  MK294705                                                     
TGTTTCACATTTACATATATGTACTTATTACATATATTTATTGAATGACATAACAGTACATGATATGATATATATATATATGTATTATCACCATTAAGTAATATTAAACACTCAAGTAACCATTCCAATAGCTAAGTACATAGGCTAACAGTGATTAATCAATAAAAATAGAAAGGGTAAATATTAATGCAGTAACCATCACTCAACACTAAACTAAATAGTAATGATATACCAAGTAATCCACATCCCGTTCAATTGATAGAAATTAATGTAGTAAGAACCTACCAACCTGTGATTTCTAAATGATAACGGTTATTGAAGGTGAGGGACAACAATTGTGGGGGTTTCACTCAGTGAATTATTCCTGGCATCTGGTTCCTACTTCAGGGCCATTAATCGGTTCACTCCCCACACTTTCATCGACGCTTGCATAAGTTAATGGTGTGAATACATACTCCTCGTTACCCAGCATGCCGGGCGTTCTCTCCAGCGGGTAAGGGGTTCTCTTTTTTATTTTCCTTTCACTTGGCATATCAGAGTGCACACGGTAATAGTTGATAAGGTTGAACATTTCCTCGCCTGAAAGAAATAGTATTCGTGGTGAAAAGATATTACAAGAATAACCACATATTAGGATATCAAGAGCATAAGGTGTAATTCCTCTCGAAACATCTCTGTCATTTCCCCCTCGGCTTTTGCGCGTAAAACCCCCCTACCCCCCAAAACTCCTAAGATCGCTGTTATTCCTGAAAACCCCCCGGAAACAGGAAAGCCTCTAGAAGTTTTTTTGTCCCAAAATGTGTGTGTATAAATATTACAATATTTCACAT
>H66  MK294706                                                     
TGTTTCACATTTACATATATGTACTTATTACATATATTTATTGAATGACATAACAGTACATGATATGATATATATATATATGTATTATCACCATTAAGTAATATTAAACACTCAAGTAACCATTCCAATAGTTAAGTACATAGGCTAACAGTGATTAATCAATAAAAATAGAAAGGGTAAATATTAATGCAGTAACCATCACTCAACACTAAACTAAATAGTAATGATATACCAAGTAATCCACATCCCGTTCAATTAATAGAAATTAATGTAGTAAGAACCTACCAACCTGTGATTTCTAAATGATAACGGTTATTGAAGGTGAGGGACAACAATTGTGGGGGTTTCACTCAGTGAATTATTCCTGGCATCTGGTTCCTACTTCAGGGCCATTAATCGGTTCACTCCCCACACTTTCATCGACGCTTGCATAAGTTAATGGTGTGAATACATACTCCTCGTTACCCAGCATGCCGGGCGTTCTCTCCAGCGGGTAAGGGGTTCTCTTTTTTATTTTCCTTTCACTTGGCATATCAGAGTGCACACGGTAATAGTTGATAAGGTTGAACATTTCCTCGCCTGAAAGAAATAGTATTCGTGGTGAAAAGATATTACAAGAATAACCACATATTAGGATATCAAGAGCATAAGGTGTAATTCCTCTCGAAACATCTCTGTCATTTCCCCCTCGGCTTTTGCGCGTAAAACCCCCCTACCCCCCAAAACTCCTAAGATCGCTGTTATTCCTGAAAACCCCCCGGAAACAGGAAAGCCTCTAGAAGTTTTTTTGTCCCAAAATGTGTGTGTATAAATATTACAATATTTCACAT
>H67  MK294707                                                     
TGTTTCACATTTACATATATGTACTTATTACATATATTTATTGAATGACATAACAGTACATGATATGATATATATATATATGTATTATCACCATTAAGTAATATTAAACACTCAAGTAACCATTCCAATAACTAAGTACATAGGCTAACAGTGATTAATCAATAAAAATAGAAAGGGTAAATATTAATGCAGTAACCATCACTCAACACTAAACTAAATAGTAATGATATACCAAGTAATCCGCATCCCGTTCAATTGATAGAAATTAATGTAGTAAGAACCTACCAACCTGTGATTTCTAAATGATAACGGTTATTGAAGGTGAGGGACAACAATTGTGGGGGTTTCACTCAGTGAATTATTCCTGGCATCTGGTTCCTACTTCAGGGCCATTAATCGGTTCACTCCCCACACTTTCATCGACGCTTGCATAAGTTAATGGTGTGAATACATACTCCTCGTTACCCAGCATGCCGGGCGTTCTCTCCAGCGGGTAAGGGGTTCTCTTTTTTATTTTCCTTTCACTTGGCATATCAGAGTGCACACGGTAATAGTTGATAAGGTTGAACATTTCCTCGCCTGAAAGAAATAGTATTCGTGGTGAAAAGATATTACAAGAATAACCACATATTAGGATATCAAGAGCATAAGGTGTAATTCCTCTCGAAACATCTCTGTCATTTCCCCCTCGGCTTTTGCGCGTAAAACCCCCCTACCCCCCAAAACTCCTAAGATCGCTGTTATTCCTGAAAACCCCCCGGAAACAGGAAAGCCTCTAGAAGTTTTTTTGTCCCAAAATGTGTGTGTATAAATATTACAATATTTCACAT
>H68  MK294708                                                     
TGTTTCACATTTACATATATGTACTTATTACATATATTTATTGAATGACATAACAGTACATGATATGATATATATATATGTATTATCACCATTAAGTAATATTAAACATTCAAGTAACCATTCCAATAGTTAAGTACATAGGCTAACAGTGATTAATCAATAAAAATAGAAAGGGTAAATATTAATGCAGTAACCATCACTCAACACTAAACTAAATAGTAATGATATACCAAGTAATCCGCATCCCGTTCAATTGATAGAAATTAATGTAGTAAGAACCTACCAACCTGTGATTTCTAAATGATAACGGTTATTGAAGGTGAGGGACAACAATTGTGGGGGTTTCACTCAGTGAACTATTCCTGGCATCTGGTTCCTACTTCAGGGCCATTAATCGGTTCACTCCCCACACTTTCATCGACGCTTGCATAAGTTAATGGTGTGAATACATACTCCTCGTTACCCAGCATGCCGGGCGTTCTCTCCAGCGGGTAAGGGGTTCTCTTTTTTATTTTCCTTTCACTTGGCATATCAGAGTGCACACGGTAATAGTTGATAAGGTTGAACATTTCCTCGCCTGAAAGAAATAGTATTCGTGGTGAAAAGATATTACAAGAATAACCACATATTAGGATATCAAGAGCATAAGGTGTAATTCCTCTCGAAACATCTCTGTCATTTCCCCCTCGGCTTTTGCGCGTAAAACCCCCCTACCCCCCAAAACTCCTAAGATCGCTGTTATTCCTGAAAACCCCCCGGAAACAGGAAAGCCTCTAGAAGTTTTTTTGTCCCAAAATGTGTGTGTATAAATATTACAATATTTCACAT
>H69  MK294709                                                     
TGTTTCACATTTACATATATGTACTTATTACATATATTTATTGAATGACATAACAGTACATGATATGATATATATATATATGTATTATCACCATTAAGTAATATTAAACATTCAAGTAACCATTCCAATAGTTAAGTACATAGGCTAACAGTGATTAATCAATAAAAATAGAAAGGGTAAATATTAATGCAGTAACCATCACTCAACACTAAACTAAATAGTAATGATATACCAAGTAATCCGCATCCCGTTCAATTGATAGAAATTAATGTAGTAAGAACCTACCAACCTGTGATTTCTAAATGATAACGGTTATTGAAGGTGAGGGACAACAATTGTGGGGGTTTCACTCAGTGAATTATTCCTGGCATCTGGTTCCTACTTCAGGGCCATTAATCGGTTCACTCCCCACACTTTCATCGACGCTTGCATAAGTTAATGGTGTGAATACATACTCCTCGTTACCCAGCATGCCGGGCGTTCTCTCCAGCGGGTAAGGGGTTCTCTTTTTTATTTTCCTTTCACTTGGCATATCAGAGTGCACACGGTAATAGTTGATAAGGTTGAACATTTCCTCGCCTGAAAGAAATAGTATTCGTGGTGAAAAGATATTACAAGAATAACCACATATTAGGATATCAAGAGCATAAGGTGTAATTCCTCTCGAAACATCTCTGTCATTTCCCCCTCGGCTTTTGCGCGTAAAACCCCCCTACCCCCCAAAACTCCTAAGATCGCTGTTATTCCTGAAAACCCCCCGGAAACAGGAAAGCCTCTAGAAGTTTTTTTGTCCCAAAATGTGTGTGTATAAATATTACAATATTTCACAT
>H70  MK294710                                                     
TGTTTCACATTTACATATATGTACTTATTACATATATTTATTGAATGACATAACAGTACATGATATGATATATATATATATGTATTATCACCATTAAGTAATATTAAACACTCAAGTAACCATTCCAATAGTTAAGTACATAGGCTAATAGTGATTAATCAATAAAAATAGAAAGGGTAAATATTAATGCAGTAACCATCACTCAACACTAAACTAAATAGTAATGATATACCAAGTAATCCGCATCCCGTTCAATTGATAGAAATTAATGTAGTAAGAACCTACCAACCTGTGATTTCTAAATGATAACGGTTATTGAAGGTGAGGGACAACAATTGTGGGGGTTTCACTCAGTGAATTATTCCTGGCATCTGGTTCCTACTTCAGGGCCATTAATCGGTTCATTCCCCACACTTTCATCGACGCTTGCATAAGTTAATGGTGTGAATACATACTCCTCGTTACCCAGCATGCCGGGCGTTCTCTCCAGCGGGTAAGGGGTTCTCTTTTTTATTTTCCTTTCACTTGGCATATCAGAGTGCACACGGTAATAGTTGATAAGGTTGAACATTTCCTCGCCTGAAAGAAATAGTATTCGTGGTGAAAAGATATTACAAGAATAACCACATATTAGGATATCAAGAGCATAAGGTGTAATTCCTCTCGAAACATCTCTGTCATTTCCCCCTCGGCTTTTGCGCGTAAAACCCCCCTACCCCCCAAAACTCCTAAGATCGCTGTTATTCCTGAAAACCCCCCGGAAACAGGAAAGCCTCTAGAAGTTTTTTTGTCCCAAAATGTGTGTGTATAAATATTACAATATTTCACAT
>H71  MK294711                                                     
TGTTTCACATTTACATATATGTACTTATTACATATATTTATTGAATGACATAACAGTACATGATATGATATATATATATATGTATTATCACCATTAAGTAATATTAAACACTCAAGTAACCATTCCAATAGTTAAGTACATAGGCTAACAGTGATTAATCAATAAAAATAGAAAGGGTAAATATTAATGCAGTAACCATCACTCAACACTAAACTAAATAGTAATGATATACCAAGTAATCCGCATCCCGTTCAATTGATAGAAATTAATGTAGTAAGAGCCTACCAACCTGTGATTTCTAAATGATAACGGTTATTGAAGGTGAGGGACAACAATTGTGGGGGTTTCACTCAGTGAATTATTCCTGGCATCTGGTTCCTACTTCAGGGCCATTAATCGGTTCATTCCCCACACTTTCATCGACGCTTGCATAAGTTAATGGTGTGAATACATACTCCTCGTTACCCAGCATGCCGGGCGTTCTCTCCAGCGGGTAAGGGGTTCTCTTTTTTATTTTCCTTTCACTTGGCATATCAGAGTGCACACGGTAATAGTTGATAAGGTTGAACATTTCCTCGCCTGAAAGAAATAGTATTCGTGGTGAAAAGATATTACAAGAATAACCACATATTAGGATATCAAGAGCATAAGGTGTAATTCCTCTCGAAACATCTCTGTCATTTCCCCCTCGGCTTTTGCGCGTAAAACCCCCCTACCCCCCAAAACTCCTAAGATCGCTGTTATTCCTGAAAACCCCCCGGAAACAGGAAAGCCTCTAGAAGTTTTTTTGTCCCAAAATGTGTGTGTATAAATATTACAATATTTCACAT
>H72  MK294712                                                     
TGTTTCACATTTACATATATGTACTTATTACATATATTTATTGAATGACATAACAGTACATGATATGATATATATATATGTATTATCACCATTAAGTAATATTAAACACTCAAGTAACCATTCCAATAGTTAAGTACATAGGCTAACAGTGATTAATCAATAAAAATAGAAAGGGTAAATATTAATGCAGTAACCATCACTCAACACTAAACTAAATAGTAATGATATACCAAGTAATCCGCATCCCGTTCAATTGATAGAAATTAATGTAGTAAGAACCTACCAACCTGTGATTTCTAAATGATAACGGTTATTGAAGGTGAGGGACAACAATTGTGGGGGTTTCACTCAGTGAATTATTCCTGGCATCTGGTTCCTACTTCAGGGCCATTAATCGGTTCATTCCCCACACTTTCATCGACGCTTGCATAAGTTAATGGTGTGAATACATACTCCTCGTTACCCAGCATGCCGGGCGTTCTCTCCAGCGGGTAAGGGGTTCTCTTTTTTATTTTCCTTTCACTTGGCATATCAGAGTGCACACGGTAATAGTTGATAAGGTTGAACATTTCCTCGCCTGAAAGAAATAGTATTCGTGGTGAAAAGATATTACAAGAATAACCACATATTAGGATATCAAGAGCATAAGGTGTAATTCCTCTCGAAACATCTCTGTCATTTCCCCCTCGGCTTTTGCGCGTAAAACCCCCCTACCCCCCAAAACTCCTAAGATCGCTGTTATTCCTGAAAACCCCCCGGAAACAGGAAAGCCTCTAGAAGTTTTTTTGTCCCAAAATGTGTGTGTATAAATATTACAATATTTCACAT
>H73  MK294713                                                     
TGTTTCACATTTACATATATGTACTTATTACATATATTTATTGAATGACATAACAGTACATGATATGATATATATATATATGTATTATCACCATTAAGTAATATTAAACATTCAAGTAACCATTCCAATAGCTAAGTACATAGGCTAACAGTGATTAATCAATAAAAATAGAAAGGGTAAATATTAATGCAGTAACCATCACTCAACACTAAACTAAATAGTAATGATATACCAAGTAATCCGCATCCCGTTCAATTGATAGAAATTAATGTAGTAAGAACCTACCAACCTGTGATTTCTAAATGATAACGGTTATTGAAGGTGAGGGACAACAATTGTGGGGGTTTCACTCAGTGAATTATTCCTGGCATCTGGTTCCTACTTCAGGGCCATTAATCGGTTCATTCCCCACACTTTCATCGACGCTTGCATAAGTTAATGGTGTGAATACATACTCCTCGTTACCCAGCATGCCGGGCGTTCTCTCCAGCGGGTAAGGGGTTCTCTTTTTTATTTTCCTTTCACTTGGCATATCAGAGTGCACACGGTAATAGTTGATAAGGTTGAACATTTCCTCGCCTGAAAGAAATAGTATTCGTGGTGAAAAGATATTACAAGAATAACCACATATTAGGATATCAAGAGCATAAGGTGTAATTCCTCTCGAAACATCTCTGTCATTTCCCCCTCGGCTTTTGCGCGTAAAACCCCCCTACCCCCCAAAACTCCTAAGATCGCTGTTATTCCTGAAAACCCCCCGGAAACAGGAAAGCCTCTAGAAGTTTTTTTGTCCCAAAATGTGTGTGTATAAATATTACAATATTTCACAT
>H74  MK294714                                                     
TGTTTCACATTTACATATATGTACTTATTACATATATTTATTGAATGACATAACAGTACATGATATGATATATATATATGTATTATCACCATTAAGTAATATTAAACATTCAAGTAACCATTCCAATAGTTAAGTACATAGGCTAACAGTGATTAATCAATAAAAATAGAAAGGGTAAATATTAATGCAGTAACCATCACTCAACACTAAACTAAATAGTAATGATATACCAAGTAATCCGCATCCCGTTCAATTGATAGAAATTAATGTAGTAAGAACCTACCAACCTGTGATTTCTAAATGATAACGGTTATTGAAGGTGAGGGACAACAATTGTGGGGGTTTCACTCAGTGAATTATTCCTGGCATCTGGTTCCTACTTCAGGGCCATTAATCGGTTCATTCCCCACACTTTCATCGACGCTTGCATAAGTTAATGGTGTGAATACATACTCCTCGTTACCCAGCATGCCGGGCGTTCTCTCCAGCGGGTAAGGGGTTCTCTTTTTTATTTTCCTTTCACTTGGCATATCAGAGTGCACACGGTAATAGTTGATAAGGTTGAACATTTCCTCGCCTGAAAGAAATAGTATTCGTGGTGAAAAGATATTACAAGAATAACCACATATTAGGATATCAAGAGCATAAGGTGTAATTCCTCTCGAAACATCTCTGTCATTTCCCCCTCGGCTTTTGCGCGTAAAACCCCCCTACCCCCCAAAACTCCTAAGATCGCTGTTATTCCTGAAAACCCCCCGGAAACAGGAAAGCCTCTAGAAGTTTTTTTGTCCCAAAATGTGTGTGTATAAATATTACAATATTTCACAT
>H75  MK294715                                                     
TGTTTCCATTTACATATATGTACTTATTACATATATTTATTGAATGACATAACAGTACATGATATGATATATATATATGTATTATCACCATTAAGTAATATTAAACATTCAAGTAACCATTCCAATAGTTAAGTACATAGGCTAACAGTGATTAATCAATAAAAATAGAAAGGGTAAATATTAATGCAGTAACCATCACTCAACACTAAACTAAATAGTAATGATATACCAAGTAATCCGCATCCCGTTCAATTGATAGAAATTAATGTAGTAAGAACCTACCAACCTGTGATTTCTAAATGATAACGGTTATTGAAGGTGAGGGACAACAATTGTGGGGGTTTCACTCAGTGAATTATTCCTGGCATCTGGTTCCTACTTCAGGGCCATTAATCGGTTCATTCCCCACACTTTCATCGACGCTTGCATAAGTTAATGGTGTGAATACATACTCCTCGTTACCCAGCATGCCGGGCGTTCTCTCCAGCGGGTAAGGGGTTCTCTTTTTTATTTTCCTTTCACTTGGCATATCAGAGTGCACACGGTAATAGTTGATAAGGTTGAACATTTCCTCGCCTGAAAGAAATAGTATTCGTGGTGAAAAGATATTACAAGAATAACCACATATTAGGATATCAAGAGCATAAGGTGTAATTCCTCTCGAAACATCTCTGTCATTTCCCCCTCGGCTTTTGCGCGTAAAACCCCCCTACCCCCCAAAACTCCTAAGATCGCTGTTATTCCTGAAAACCCCCCGGAAACAGGAAAGCCTCTAGAAGTTTTTTTGTCCCAAAATGTGTGTGTATAAATATTACAATATTTCACAT
>H76  MK294716                                                     
TGTTTCACATTTACATATATGTACTTATTACATATATTTATTGAATGACATAACAGTACATGATATGATATATATATATGTATTATCACCATTAAGTAATATTAAACATTCAAGTAACCATTCCAATAGTTAAGTACATAGGCTAACAGTGATTAATCAATAAAAATAGAAAGGGTAAATATTAATGCAGTAACCATGACTCAACACTAAACTAAATAGTAATGATATACCAAGTAATCCGCATCCCGTTCAATTGATAGAAATTAATGTAGTAAGAACCTACCAACCTGTGATTTCTAAATGATAACGGTTATTGAAGGTGAGGGACAACAATTGTGGGGGTTTCACTCAGTGAATTATTCCTGGCATCTGGTTCCTACTTCAGGGCCATTAATCGGTTCATTCCCCACACTTTCATCGACGCTTGCATAAGTTAATGGTGTGAATACATACTCCTCGTTACCCAGCATGCCGGGCGTTCTCTCCAGCGGGTAAGGGGTTCTCTTTTTTATTTTCCTTTCACTTGGCATATCAGAGTGCACACGGTAATAGTTGATAAGGTTGAACATTTCCTCGCCTGAAAGAAATAGTATTCGTGGTGAAAAGATATTACAAGAATAACCACATATTAGGATATCAAGAGCATAAGGTGTAATTCCTCTCGAAACATCTCTGTCATTTCCCCCTCGGCTTTTGCGCGTAAAACCCCCCTACCCCCCAAAACTCCTAAGATCGCTGTTATTCCTGAAAACCCCCCGGAAACAGGAAAGCCTCTAGAAGTTTTTTTGTCCCAAAATGTGTGTGTATAAATATTACAATATTTCACAT
>H77  MK294717                                                     
TGTTTCACATTTACATATATGTACTTATTACATATATTTATTGAATGACATAACAGTACATGATATGATATATATATATGTATTATCACCATTAAGTAATATTAAACATTCAAGTAACCATTCCAATAGTTAAGTACATAGGCTAACAGTGATTAATCAATAAAAATAGAAAGGGTAAATATTAATGCAGTAACCATCACTCAACACTAAACTAAATAGTAATGATATACCAAGTAATCCGCATCCCGTTCAATTGATAGAAATTAATGTAGTAAGAACCTACCAACCTGTGATTTCTAAATGATAACGGTTATTGAAGGTGAGGGACAACAATTGTGGGGGTTTCACTCAGTGAATTATTCCTGGCATCTGGTTCCTACTTCAGGGCCATTAATCGGTTCATTCCCCACACTTTCATCGACGCTTGCATAAGTTAATGGTGTGAATACATACTCCTCGTTACCCAGCATGCCGGGCGTTCTCTCCAGCGGGTAAGGGGTTCTCTTTTTTATTTTCCTTTCACTTGGCATATCAGAGTGCACACGGTAATAGTTGATAAGGTTGAACATTTCCTCGCCTGGAAGAAATAGTATTCGTGGTGAAAAGATATTACAAGAATAACCACATATTAGGATATCAAGAGCATAAGGTGTAATTCCTCTCGAAACATCTCTGTCATTTCCCCCTCGGCTTTTGCGCGTAAAACCCCCCTACCCCCCAAAACTCCTAAGATCGCTGTTATTCCTGAAAACCCCCCGGAAACAGGAAAGCCTCTAGAAGTTTTTTTGTCCCAAAATGTGTGTGTATAAATATTACAATATTTCACAT
>H78  MK294718                                                     
TGTTTCACATTTACATATATGTACTTATTACATATATTTATTGAATGACATAACAGTACATGATATGATATATATATATGTATTATCACCATTAAGTAATATTAAACATTCAAGTAACCATTCCAATAGTTAAGTACATAGGCTAACAGTGATTAATCAATAAAAATAGAAAGGGTAAATATTAATGCAGTAACCATCACTCAACACTAAACTAAATAGTAATGATATACCAAGTAATCCGCATCCCGTTCAATTGATAGAAATTAATGTAGTAAGAACCTACCAACCTGTGATTTCTAAATGATAACGGTTATTGAAGGTGAGGGACAACAATTGTGGGGGTTTCACTCAGTGAATTATTCCTGGCATCTGGTTCCTACTTCAGGGCCATTAATCGGTTCATTCCCCACACTTTCATCGACGCTTGCATAAGTTAATGGTGTGAATACATACTCCTCGTTACCCAGCATGCCGGGCGTTCTCTCCAGCGGGTAAGGGGTTCTCTTTTTTATTTTCCTTTCACTTGGCATATCAGAGTGCACACGGTAATAGTTGATAAGGTTGAACATTTCCTCGCCTGAAAGAAATAGTATTCGTGGTGAAAAGATATTACAAGAATAACCACATATTAGGATATCAAGAGCATAAGGTGTAATTCCTCTCGAAACATCTCTGTCATTTCCCCCTCGGCTTTTGCGCGTAAAACCCCCCTACCCCCCAAAACTCCTAAGATCGCTGTTATTCCTGAAAACCCCCCGGAAACAGGAAAGCCTCTAGAAGTTTTTTTGTTCCAAAATGTGTGTGTATAAATATTACAATATTTCACAT
>H79  MK294719                                                     
TGTTTCACATTTACATATATGTACTTATTACATATATTTATTGAATGACATAACAGTACATGATATGATATATATATATGTATTATCACCATTAAGTAATATTAAACATTCAAGTAACCATTCCAATAGTTAAGTACATAGGCTAACAGTGATTAATCAATAAAAATAGAAAGGGTAAATATTAATGCAGTAACCATCACTCAACACCAAACTAAATAGTAATGATATACCAAGTAATCCGCATCCCGTTCAATTGATAGAAATTAATGTAGTAAGAACCTACCAACCTGTGATTTCTAAATGATAACGGTTATTGAAGGTGAGGGACAACAATTGTGGGGGTTTCACTCAGTGAATTATTCCTGGCATCTGGTTCCTACTTCAGGGCCATTAATCGGTTCATTCCCCACACTTTCATCGACGCTTGCATAAGTTAATGGTGTGAATACATACTCCTCGTTACCCAGCATGCCGGGCGTTCTCTCCAGCGGGTAAGGGGTTCTCTTTTTTATTTTCCTTTCACTTGGCATATCAGAGTGCACACGGTAATAGTTGATAAGGTTGAACATTTCCTCGCCTGAAAGAAATAGTATTCGTGGTGAAAAGATATTACAAGAATAACCACATATTAGGATATCAAGAGCATAAGGTGTAATTCCTCTCGAAACATCTCTGTCATTTCCCCCTCGGCTTTTGCGCGTAAAACCCCCCTACCCCCCAAAACTCCTAAGATCGCTGTTATTCCTGAAAACCCCCCGGAAACAGGAAAGCCTCTAGAAGTTTTTTTGTCCCAAAATGTGTGTGTATAAATATTACAATATTTCACAT
>H80  MK294720                                                     
TGTTTCACATTTACATATATGTACTTATTACATATATTTATTGAATGACATAACAGTACATGATATGATATATATATATGTATTATCACCATTAAGTAATATTAAACATTCAAGTAACCATTCCAATAGTTAAGTACATAGGCTAACAGTGATTAATCAATAAAAATAGAAAGGGTAAATATTAATGCAGTAACCATCACTCAACACCAAACTAAATAGTAATGATATACCAAGTAATCCGCATCCCGTTCAATTAATAGAAATTAATGTAGTAAGAACCTACCAACCTGTGATTTCTAAATGATAACGGTTATTGAAGGTGAGGGACAACAATTGTGGGGGTTTCACTCAGTGAATTATTCCTGGCATCTGGTTCCTACTTCAGGGCCATTAATCGGTTCATTCCCCACACTTTCATCGACGCTTGCATAAGTTAATGGTGTGAATACATACTCCTCGTTACCCAGCATGCCGGGCGTTCTCTCCAGCGGGTAAGGGGTTCTCTTTTTTATTTTCCTTTCACTTGGCATATCAGAGTGCACACGGTAATAGTTGATAAGGTTGAACATTTCCTCGCCTGAAAGAAATAGTATTCGTGGTGAAAAGATATTACAAGAATAACCACATATTAGGATATCAAGAGCATAAGGTGTAATTCCTCTCGAAACATCTCTGTCATTTCCCCCTCGGCTTTTGCGCGTAAAACCCCCCTACCCCCCAAAACTCCTAAGATCGCTGTTATTCCTGAAAACCCCCCGGAAACAGGAAAGCCTCTAGAAGTTTTTTTGTCCCAAAATGTGTGTGTATAAATATTACAATATTTCACAT
>H81  MK294721                                                     
TGTTTCACATTTACATATATGTACTTATTACATATATTTATTGAATGACATAACAGTACATGATATGATATATATATATATGTATTATCACCATTAAGTAATATTAAACATTCAAGTAACCATTCCAATAGTTAAGTACATAGGCTAACAGTGATTAATCAATAAAAATAGAAAGGGTAAATATTAATGCAGTAACCATCACTCAACACTAAACTAAATAGTAATGATATACCAAGTAATCCGCATCCCGTTCAATTGATAGAAATTAATGTAGTAAGAACCTACCAACCTGTGATTTCTAAATGATAACGGTTATTGAAGGTGAGGGACAACAATTGTGGGGGTTTCACTCAGTGAATTATTCCTGGCATCTGGTTCCTACTTCAGGGCCATTAATCGGTTCATTCCCCACACTTTCATCGACGCTTGCATAAGTTAATGGTGTGAATACATACTCCTCGTTACCCAGCATGCCGGGCGTTCTCTCCAGCGGGTAAGGGGTTCTCTTTTTTATTTTCCTTTCACTTGGCATATCAGAGTGCACACGGTAATAGTTGATAAGGTTGAACATTTCCTCGCCTGAAAGAAATAGTATTCGTGGTGAAAAGATATTACAAGAATAACCACATATTAGGATATCAAGAGCATAAGGTGTAATTCCTCTCGAAACATCTCTGTCATTTCCCCCTCGGCTTTTGCGCGTAAAACCCCCCTACCCCCCAAAACTCCTAAGATCGCTGTTATTCCTGAAAACCCCCCGGAAACAGGAAAGCCTCTAGAAGTTTTTTTGTCCCAAAATGTGTGTGTATAAATATTACAATATTTCACAT
>H82  MK294722                                                     
TGTTTCACATTTACATATATGTACTTATTACATATATTTATTGAATGACATAACAGTACATGATATGATATATATATATATGTATTATCACCATTAAGTAATATTAAACATTCAAGTAACCATTCCAATAGTTAAGTACATAGGCTAACAGTGATTAATCAATAAAAATAGAAAGGGTAAATATTAATGCAGTAACCATCACTCAACACTAAACTAAATAGTAATGATATACCAAGTAATCCGCATCCCGTTCAATTGATAGAAATTAATGTAGTAAGAACCTACCAACCTGTGATTTCTAAATGATAACGGTTATTGAAGGTGAGGGACAACAATTGTGGGGGTTTCACTCAGTGAATTATTCCTGGCATCTGGTTCCTACTTCAGGGCCATTAATCGGGTCATTCCCCACACTTTCATCGACGCTTGCATAAGTTAATGGTGTGAATACATACTCCTCGTTACCCAGCATGCCGGGCGTTCTCTCCAGCGGGTAAGGGGTTCTCTTTTTTATTTTCCTTTCACTTGGCATATCAGAGTGCACACGGTAATAGTTGATAAGGTTGAACATTTCCTCGCCTGAAAGAAATAGTATTCGTGGTGAAAAGATATTACAAGAATAACCACATATTAGGATATCAAGAGCATAAGGTGTAATTCCTCTCGAAACATCTCTGTCATTTCCCCCTCGGCTTTTGCGCGTAAAACCCCCCTACCCCCCAAAACTCCTAAGATCGCTGTTATTCCTGAAAACCCCCCGGAAACAGGAAAGCCTCTAGAAGTTTTTTTGTCCCAAAATGTGTGTGTATAAATATTACAATATTTCACAT
>H83  MK294723                                                     
TGTTTCACATTTACATATATGTACTTATTACATATATTTATTGAATGACATAACAGTACATGATATGATATATATATATGTATTATCACCATTAAGTAATATTAAACATTCAAGTAACCATTCCAATAGTTAAGTACATAGGCTAACAGTGATTAATCAATAAAAATAGAAAGAGTAAATATTAATGCAGTAACCATCACTCAACACTAAACTAAATAGTAATGATATACCAAGTAATCCGCATCCCGTTCAATTGATAGAAATTAATGTAGTAAGAACCTACCAACCTGTGATTTCTAAATGATAACGGTTATTGAAGGTGAGGGACAACAATTGTGGGGGTTTCACTCAGTGAATTATTCCTGGCATCTGGTTCCTACTTCAGGGCCATTAATCGGTTCATTCCCCACACTTTCATCGACGCTTGCATAAGTTAATGGTGTGAATACATACTCCTCGTTACCCAGCATGCCGGGCGTTCTCTCCAGCGGGTAAGGGGTTCTCTTTTTTATTTTCCTTTCACTTGGCATATCAGAGTGCACACGGTAATAGTTGATAAGGTTGAACATTTCCTCGCCTGAAAGAAATAGTATTCGTGGTGAAAAGATATTACAAGAATAACCACATATTAGGATATCAAGAGCATAAGGTGTAATTCCTCTCGAAACATCTCTGTCATTTCCCCCTCGGCTTTTGCGCGTTAAACCCCCCTACCCCCCAAAACTCCTAAGATCGCTGTTATTCCTGAAAACCCCCCGGAAACAGGAAAGCCTCTAGAAGTTTTTTTGTCCCAAAATGTGTGTGTATAAATATTACAATATTTCACAT
>H84   MK294724                                                     
TGTTTCACATTTACATATATGTACTTATTACATATATTTATTGAATGACATAACAGTACATGATATGATATATATATATGTATTATCACCATTAAGTAATATTAAACATTCAAGTAACCATTCCAATAGTTAAGTACATAGGCTAACAGTGATTAATCAATAAAAATAGAAAGGGTAAATATTAATGCAGTAACCATCACTCAACACTAAACTAAATAGTAATGATATACCAAGTAATCCGCATCCCGTTCAATTGATAGAAATTAATGTAGTAAGAACCTACCAACCTGTGATTTCTAAATGATAACGGTTATTGAAGGTGAGGGACAACAATTGTGGGGGTTTCACTCAGTGAATTATTCCTGGCATCTGGTTCCTACTTCAGGGCCATTAACCGGTTCATTCCCCACACTTTCATCGACGCTTGCATAAGTTAATGGTGTGAATACATACTCCTCGTTACCCAGCATGCCGGGCGTTCTCTCCAGCGGGTAAGGGGTTCTCTTTTTTATTTTCCTTTCACTTGGCATATCAGAGTGCACACGGTAATAGTTGATAAGGTTGAACATTTCCTCGCCTGAAAGAAATAGTATTCGTGGTGAAAAGATATTACAAGAATAACCACATATTAGGATATCAAGAGCATAAGGTGTAATTCCTCTCGAAACATCTCTGTCATTTCCCCCTCGGCTTTTGCGCGTAAAACCCCCCTACCCCCCAAAACTCCTAAGATCGCTGTTATTCCTGAAAACCCCCCGGAAACAGGAAAGCCTCTAGAAGTTTTTTTGTCCCAAAATGTGTGTGTATAAATATTACAATATTTCACAT
>H85   MK294725                                                     
TGTTTCACATTTACATATATGTACTTATTACATATATTTATTGAATGACATAACAGTACATGATATAATATATATATATGTATTATCACCATTAAGTAATATTAAACATTCAAGTAACCATTCCAATAGTTAAGTACATAGGCTAACAGTGATTAATCAATAAAAATAGAAAGGGTAAATATTAATGCAGTAACCATCACTCAACACTAAACTAAATAGTAATGATATACCAAGTAATCCGCATCCCGTTCAATTGATAGAAATTAATGTAGTAAGAACCTACCAACCTGTGATTTCTAAATGATAACGGTTATTGAAGGTGAGGGACAACAATTGTGGGGGTTTCACTCAGTGAATTATTCCTGGCATCTGGTTCCTACTTCAGGGCCATTAATCGGTTCATTCCCCACACTTTCATCGACGCTTGCATAAGTTAATGGTGTGAATACATACTCCTCGTTACCCAGCATGCCGGGCGTTCTCTCCAGCGGGTAAGGGGTTCTCTTTTTTATTTTCCTTTCACTTGGCATATCAGAGTGCACACGGTAATAGTTGATAAGGTTGAACATTTCCTCGCCTGAAAGAAATAGTATTCGTGGTGAAAAGATATTACAAGAATAACCACATATTAGGATATCAAGAGCATAAGGTGTAATTCCTCTCGAAACATCTCTGTCATTTCCCCCTCGGCTTTTGCGCGTAAAACCCCCCTACCCCCCAAAACTCCTAAGATCGCTGTTATTCCTGAAAACCCCCCGGAAACAGGAAAGCCTCTAGAAGTTTTTTTGTCCCAAAATGTGTGTGTATAAATATTACAATATTTCACAT
>H86   MK294726                                                     
TGTTTCACATTTACATATATGTACTTATTACATATATTTATTGAATGACATAACAGTACATGATATAATATATATATATATGTATTATCACCATTAAGTAATATTAAACATTCAAGTAACCATTCCAATAGTTAAGTACATAGGCTAACAGTGATTAATCAATAAAAATAGAAAGGGTAAATATTAATGCAGTAACCATCACTCAACACTAAACTAAATAGTAATGATATACCAAGTAATCCGCATCCCGTTCAATTGATAGAAATTAATGTAGTAAGAACCTACCAACCTGTGATTTCTAAATGATAACGGTTATTGAAGGTGAGGGACAACAATTGTGGGGGTTTCACTCAGTGAATTATTCCTGGCATCTGGTTCCTACTTCAGGGCCATTAATCGGTTCATTCCCCACACTTTCATCGACGCTTGCATAAGTTAATGGTGTGAATACATACTCCTCGTTACCCAGCATGCCGGGCGTTCTCTCCAGCGGGTAAGGGGTTCTCTTTTTTATTTTCCTTTCACTTGGCATATCAGAGTGCACACGGTAATAGTTGATAAGGTTGAACATTTCCTCGCCTGAAAGAAATAGTATTCGTGGTGAAAAGATATTACAAGAATAACCACATATTAGGATATCAAGAGCATAAGGTGTAATTCCTCTCGAAACATCTCTGTCATTTCCCCCTCGGCTTTTGCGCGTAAAACCCCCCTACCCCCCAAAACTCCTAAGATCGCTGTTATTCCTGAAAACCCCCCGGAAACAGGAAAGCCTCTAGAAGTTTTTTTGTCCCAAAATGTGTGTGTATAAATATTACAATATTTCACAT
>H87   MK294727                                                     
TGTTTCACATTTACATATATGTACTTATTACATATATTTATTGAATGACATAACAGTACATGATATAATATATATATATGTATTATCACCATTAAGTAATATTAAACATTCAAGTAACCATTCCAATAATTAAGTACATAGGCTAACAGTGATTAATCAATAAAAATAGAAAGGGTAAATATTAATGCAGTAACCATCACTCAACACTAAACTAAATAGTAATGATATACCAAGTAATCCGCATCCCGTTCAATTGATAGAAATTAATGTAGTAAGAACCTACCAACCTGTGATTTCTAAATGATAACGGTTATTGAAGGTGAGGGACAACAATTGTGGGGGTTTCACTCAGTGAATTATTCCTGGCATCTGGTTCCTACTTCAGGGCCATTAATCGGTTCATTCCCCACACTTTCATCGACGCTTGCATAAGTTAATGGTGTGAATACATACTCCTCGTTACCCAGCATGCCGGGCGTTCTCTCCAGCGGGTAAGGGGTTCTCTTTTTTATTTTCCTTTCACTTGGCATATCAGAGTGCACACGGTAATAGTTGATAAGGTTGAACATTTCCTCGCCTGAAAGAAATAGTATTCGTGGTGAAAAGATATTACAAGAATAACCACATATTAGGATATCAAGAGCATAAGGTGTAATTCCTCTCGAAACATCTCTGTCATTTCCCCCTCGGCTTTTGCGCGTAAAACCCCCCTACCCCCCAAAACTCCTAAGATCGCTGTTATTCCTGAAAACCCCCCGGAAACAGGAAAGCCTCTAGAAGTTTTTTTGTCCCAAAATGTGTGTGTATAAATATTACAATATTTCACAT
>H88   MK294728                                                     
TGTTTCACATTTACATATATGTACTTATTACATATATTTATTGAATGACATAACAGTACATGATATAATATATATATATGTATTATCACCATTAAGTAATATTAAACATTCAAGTAACCATTCCAATAACTAAGTACATAGGCTAACAATGATTAATCAATAAAAATAGAAAGGGTAAATATTAATGCAGTAACCATCACTCAACACTAAACTAAATAGTAATGATATACCAAGTAATCCGCATCCCGTTCAATTGATAGAAATTAATGTAGTAAGAACCTACCAACCTGTGATTTCTAAATGATAACGGTTATTGAAGGTGAGGGACAACAATTGTGGGGGTTTCACTCAGTGAATTATTCCTGGCATCTGGTTCCTACTTCAGGGCCATTAATCGGTTCATTCCCCACACTTTCATCGACGCTTGCATAAGTTAATGGTGTGAATACATACTCCTCGTTACCCAGCATGCCGGGCGTTCTCTCCAGCGGGTAAGGGGTTCTCTTTTTTATTTTCCTTTCACTTGGCATATCAGAGTGCACACGGTAATAGTTGATAAGGTTGAACATTTCCTCGCCTGAAAGAAATAGTATTCGTGGTGAAAAGATATTACAAGAATAACCACATATTAGGATATCAAGAGCATAAGGTGTAATTCCTCTCGAAACATCTCTGTCATTTCCCCCTCGGCTTTTGCGCGTAAAACCCCCCTACCCCCCAAAACTCCTAAGATCGCTGTTATTCCTGAAAACCCCCCGGAAACAGGAAAGCCTCTAGAAGTTTTTTTGTCCCAAAATGTGTGTGTATAAATATTACAATATTTCACAT
>H89   MK294729                                                    
TGTTTCACATTTACATATATGTACTTATTACATATATTTATTGAATGACATAACAGTACATGATATAATATATATATATGTATTATCACCATTAAGTAATATTAAACATTCAAGTAACCATTCCAATAACTAAGTACATAGGCTAACAATGATTAATCAATAAAAATAGAAAGGGTAAATATTAATGCAGTAACCATCACTCAACACTAAATTAAATAGTAATGATATACCAAGTAATCCGCATCCCGTTCAATTGATAGAAATTAATGTAGTAAGAACCTACCAACCTGTGATTTCTAAATGATAACGGTTATTGAAGGTGAGGGACAACAATTGTGGGGGTTTCACTCAGTGAATTATTCCTGGCATCTGGTTCCTACTTCAGGGCCATTAATCGGTTCATTCCCCACACTTTCATCGACGCTTGCATAAGTTAATGGTGTGAATACATACTCCTCGTTACCCAGCATGCCGGGCGTTCTCTCCAGCGGGTAAGGGGTTCTCTTTTTTATTTTCCTTTCACTTGGCATATCAGAGTGCACACGGTAATAGTTGATAAGGTTGAACATTTCCTCGCCTGAAAGAAATAGTATTCGTGGTGAAAAGATATTACAAGAATAACCACATATTAGGATATCAAGAGCATAAGGTGTAATTCCTCTCGAAACATCTCTGTCATTTCCCCCTCGGCTTTTGCGCGTAAAACCCCCCTACCCCCCAAAACTCCTAAGATCGCTGTTATTCCTGAAAACCCCCCGGAAACAGGAAAGCCTCTAGAAGTTTTTTTGTCCCAAAATGTGTGTGTATAAATATTACAATATTTCACAT
>H90   MK294730                                                    
TGTTTCACATTTACATATATGTACTTATTACATATATTTATTGAATGACATAACAGTACATGATATAATATATATATATATGTATTATCACCATTAAGTAATATTAAACATTCAAGTAACCATTCCAATAACTAAGTACATAGGCTAACAATGATTAATCAATAAAAATAGAAAGGGTAAATATTAATGCAGTAACCATCACTCAACACTAAACTAAATAGTAATGATATACCAAGTAATCCGCATCCCGTTCAATTGATAGAAATTAATGTAGTAAGAACCTACCAACCTGTGATTTCTAAATGATAACGGTTATTGAAGGTGAGGGACAACAATTGTGGGGGTTTCACTCAGTGAATTATTCCTGGCATCTGGTTCCTACTTCAGGGCCATTAATCGGTTCATTCCCCACACTTTCATCGACGCTTGCATAAGTTAATGGTGTGAATACATACTCCTCGTTACCCAGCATGCCGGGCGTTCTCTCCAGCGGGTAAGGGGTTCTCTTTTTTATTTTCCTTTCACTTGGCATATCAGAGTGCACACGGTAATAGTTGATAAGGTTGAACATTTCCTCGCCTGAAAGAAATAGTATTCGTGGTGAAAAGATATTACAAGAATAACCACATATTAGGATATCAAGAGCATAAGGTGTAATTCCTCTCGAAACATCTCTGTCATTTCCCCCTCGGCTTTTGCGCGTAAAACCCCCCTACCCCCCAAAACTCCTAAGATCGCTGTTATTCCTGAAAACCCCCCGGAAACAGGAAAGCCTCTAGAAGTTTTTTTGTCCCAAAATGTGTGTGTATAAATATTACAATATTTCACAT
>H91   MK294731                                                    
TGTTTCACATTTACATATATGTACTTATTACATATATTTATTGAATGACATAACAGTACATGATATAATATATATATATATGTATTATCACCATTAAGTAATATTAAACATTCAAGTAACCATTCCAATAACTAAGTACATAGGCTAACAATGATTAATCAATAAAAATAGAAAGGGTAAATATTAATGCAGTAACCATCACTCAACACTAAACTAAATAGTAATGATATACCAAGTAATCCACATCCCGTTCAATTGATAGAAATTAATGTAGTAAGAACCTACCAACCTGTGATTTCTAAATGATAACGGTTATTGAAGGTGAGGGACAACAATTGTGGGGGTTTCACTCAGTGAATTATTCCTGGCATCTGGTTCCTACTTCAGGGCCATTAATCGGTTCATTCCCCACACTTTCATCGACGCTTGCATAAGTTAATGGTGTGAATACATACTCCTCGTTACCCAGCATGCCGGGCGTTCTCTCCAGCGGGTAAGGGGTTCTCTTTTTTATTTTCCTTTCACTTGGCATATCAGAGTGCACACGGTAATAGTTGATAAGGTTGAACATTTCCTCGCCTGAAAGAAATAGTATTCGTGGTGAAAAGATATTACAAGAATAACCACATATTAGGATATCAAGAGCATAAGGTGTAATTCCTCTCGAAACATCTCTGTCATTTCCCCCTCGGCTTTTGCGCGTAAAACCCCCCTACCCCCCAAAACTCCTAAGATCGCTGTTATTCCTGAAAACCCCCCGGAAACAGGAAAGCCTCTAGAAGTTTTTTTGTCCCAAAATGTGTGTGTATAAATATTACAATATTTCACAT
>H92   MK294732                                                    
TGTTTCACATTTACATATATGTACTTATTACATATATTTATTGAATGACATAACAGTACATGATATAATATATATATATGTATTATCACCATTAAGTAATATTAAACATTCAAGTAACCATTCCAATAAATAAGTACATAGGCTAACAATGATTAATCAATAAAAATAGAAAGGGTAAATATTAATGCAGTAACCATCACTCAACACTAAACTAAATAGTAATGATATACCAAGTAATCCGCATCCCGTTCAATTGATAGAAATTAATGTAGTAAGAACCTACCAACCTGTGATTTCTAAATGATAACGGTTATTGAAGGTGAGGGACAACAATTGTGGGGGTTTCACTCAGTGAATTATTCCTGGCATCTGGTTCCTACTTCAGGGCCATTAATCGGTTCATTCCCCACACTTTCATCGACGCTTGCATAAGTTAATGGTGTGAATACATACTCCTCGTTACCCAGCATGCCGGGCGTTCTCTCCAGCGGGTAAGGGGTTCTCTTTTTTATTTTCCTTTCACTTGGCATATCAGAGTGCACACGGTAATAGTTGATAAGGTTGAACATTTCCTCGCCTGAAAGAAATAGTATTCGTGGTGAAAAGATATTACAAGAATAACCACATATTAGGATATCAAGAGCATAAGGTGTAATTCCTCTCGAAACATCTCTGTCATTTCCCCCTCGGCTTTTGCGCGTAAAACCCCCCTACCCCCCAAAACTCCTAAGATCGCTGTTATTCCTGAAAACCCCCCGGAAACAGGAAAGCCTCTAGAAGTTTTTTTGTCCCAAAATGTGTGTGTATAAATATTACAATATTTCACAT
>H93   MK294733                                                   
TGTTTCACATTTACATATATGTACTTATTACATATATTTATTGAATGACATAACAGTACATGATATAATATATATATGTATTATCACCATTAAGTAATATTAAACATTCAAGTAACCATTCCAATAAATAAGTACATAGGCTAACAGTGATTAATCAATAAAAATAGAAAGGGTAAATATTAATGCAGTAACCATCACTCAACACTAAACTAAATAGTAATGATATACCAAGTAATCCACATCCCGTTCAATTGATAGAAATTAATGTAGTAAGAACCTACCAACCTGTGATTTCTAAATGATAACGGTTATTGAAGGTGAGGGACAACAATTGTGGGGGTTTCACTCAGTGAATTATTCCTGGCATCTGGTTCCTACTTCAGGGCCATTAATCGGTTCATTCCCCACACTTTCATCGACGCTTGCATAAGTTAATGGTGTGAATACATACTCCTCGTTACCCAGCATGCCGGGCGTTCTCTCCAGCGGGTAAGGGGTTCTCTTTTTTATTTTCCTTTCACTTGGCATATCAGAGTGCACACGGTAATAGTTGATAAGGTTGAACATTTCCTCGCCTGAAAGAAATAGTATTCGTGGTGAAAAGATATTACAAGAATAACCACATATTAGGATATCAAGAGCATAAGGTGTAATTCCTCTCGAAACATCTCTGTCATTTCCCCCTCGGCTTTTGCGCGTAAAACCCCCCTACCCCCCAAAACTCCTAAGATCGCTGTTATTCCTGAAAACCCCCCGGAAACAGGAAAGCCTCTAGAAGTTTTTTTGTCCCAAAATGTGTGTGTATAAATATTACAATATTTCACAT
>H94   MK294734                                                    
TGTTTCACATTTACATATATGTATTTATTACATATATTTATTCAATGACATTACAGTACATGGTGTAATGATATATATGTATTATCACCATTAAGTAATATTAAACACTCAGGTAACCATTACAATAGATAAGTACATAGGCTAACAGTGATTAAACAATAAAAAAAGAAATAATAGATATCGATGCAGTAACCATCACCCAACACAAAACTAAATAGTAATGATATACCAAGTAATCCACATCCCGTTCAATTGATAGAAATTAATGTAGTAAGAACCTACCAACCGGTGATTTCTAAATGATAACGGTTATTGAAGGTGAGGGACAACTATTGTGGGGGTTTCACTCAGTGAATTATTCCTGGCATCTGGTTCCTACTTCAGGGCCATTGACTGGTTCATTCCCCACACTTTCATCGACGCTTGCATAAGTTAATGGTGTGAATACATACTCCTCGTTACCCAGCATGCCGGGCGTTCTCTCCAGCGGGTAAGGGGTTCTCTTTTTTATTTTCCTTTCACCTGGCATATCAGAGTGCACACGGTAATAGTTGACAAGGTTGAACATTTCCTTGACTGAAAGAAATAGTATTCATGGTGGAAAGATATTGGAAGGATAACCACATATTAGGATATCAAGAGCATAAGGTGTATTTCCTCTCGAAACATATCTGCCATTTTCCCCCTCGGCTTCTGCGCGTAAAACCCCCCTACCCCCCAAAACTCCTAAGATCGCTGTTATTCCTGAAAACCCCCCGGAAACAGGAAAGCCTCTAGAAGTTTTTTTATCCCAAAATGTGTGTGTATAAATATTACAATATTTCACAT
